# Supplementary material for: Clinical subgroup-stratified plasma proteomic signatures improve risk prediction for myocardial infarction: SCORE2-Pro
Source: Cardiovasc Diabetol. 2026 Feb 2;25:70. doi: 10.1186/s12933-025-03050-7 (PMC12951900; doi:10.1186/s12933-025-03050-7)
Supplement: Supplementary file 2 — Supplementary file2. [file 12933_2025_3050_MOESM2_ESM.xlsx]

## Sheet: Table of Contents
Supplementary Tables
ST1	Plasma proteomic signatures of myocardial infarction (MI) and non–ST-segment elevation MI (NSTEMI) in 2 models.
ST2	Baseline characteristics of UK Biobank participants in the derivation and validation sets.
ST3	Apparent and optimism-corrected AUCs for the general and subgroup-specific protein models in the derivation set.
ST4	Baseline characteristics of UK Biobank participants in 32 clinical strata.
ST5	Calibration metrics for the clinical and specific protein models across demographic and clinical subgroups.
ST6	Calibration metrics for the clinical and protein models in the high-risk population.
ST7	MI-CLAIM checklist for the SCORE2-Pro analysis.
ST8	Characterization of protein importance in the myocardial infarction prediction model.
ST9	DeLong tests P-values from pairwise comparison in the MI and NSTEMI prediction model.
ST10	Time-dependent AUCs and DeLong test p-values in the MI prediction model.
ST11	Training and testing performance for subgroup-specific proteomic models.
ST12	Prediciton performance of specific and general subgroup-specific proteomic models.
ST13	Protein panel in myocardial infarction prediction for 32 clinical strata.
ST14	Reclassification performance between clinical and specific protein combined with clinical model for 32 clinical strata.
ST15	Reclassification performance between general and specific protein combined with clinical model for 32 clinical strata.

## Sheet: ST1
Supplementary Table 1: Plasma proteomic signatures of myocardial infarction (MI) and non–ST-segment elevation MI (NSTEMI) in 2 models.
Incident MI (model1)
Protein name	HR	Lower confidence interval of HR	Upper confidence interval of HR	P value (Bonferroni-corrected)
GDF15	1.8298	1.72722	1.93847	3.63921e-90
MMP12	1.76473	1.65935	1.8768	1.31572e-69
WFDC2	1.92262	1.78632	2.06933	1.59773e-64
IGFBP4	1.79001	1.67184	1.91653	3.2843e-59
PLAUR	2.67246	2.37772	3.00375	1.33275e-57
EFNA4	2.14897	1.95674	2.36007	3.70021e-54
HAVCR1	1.49679	1.42357	1.57378	1.7096e-52
ASGR1	2.2877	2.06331	2.53649	3.70274e-52
NPC2	2.09267	1.90781	2.29543	9.73763e-52
ADM	2.85343	2.49543	3.26279	1.42405e-49
PGF	2.24565	2.02192	2.49414	4.16055e-48
TNFRSF1A	2.20257	1.98797	2.44033	4.90707e-48
CST3	2.38136	2.12467	2.66905	8.17775e-47
TNFRSF10A	1.89044	1.73782	2.05646	2.8442e-46
VSIG4	1.83615	1.69353	1.99077	1.19576e-45
EDA2R	1.90097	1.74515	2.0707	1.3687e-45
GFRA1	2.42433	2.1541	2.72846	2.31076e-45
CXCL17	1.62829	1.52553	1.73798	3.51407e-45
LGALS4	1.59893	1.50148	1.70271	5.41071e-45
RNASE6	1.88036	1.72696	2.04739	1.89042e-44
HGF	1.91609	1.75444	2.09264	6.27842e-44
ACVRL1	2.53347	2.23169	2.87606	2.49157e-43
LGALS9	2.21033	1.98352	2.46306	2.75642e-43
PRSS8	1.84627	1.69783	2.0077	3.69961e-43
CHCHD10	1.89701	1.73546	2.0736	1.12113e-41
OCLN	1.81193	1.66789	1.96841	1.83931e-41
IL1RN	1.47363	1.39609	1.55548	1.9942e-41
COLEC12	2.4305	2.14541	2.75348	9.02055e-41
COL6A3	1.88822	1.72682	2.06472	1.02637e-40
AGRN	1.90165	1.73596	2.08316	5.75084e-40
TNFRSF12A	1.93463	1.76152	2.12476	7.68935e-40
RARRES2	1.57434	1.47593	1.67931	9.668e-40
TIMP1	2.22605	1.98618	2.4949	1.37062e-39
PIGR	1.91265	1.74383	2.09783	1.4044e-39
SHISA5	2.0592	1.85683	2.28363	3.61586e-39
SCARB2	1.96815	1.78626	2.16856	3.61979e-39
CD302	2.08746	1.87719	2.32129	1.42226e-38
LAMP3	1.57745	1.47696	1.68478	1.71755e-38
AMBP	3.41191	2.85739	4.07404	1.95995e-38
FSTL3	1.99582	1.80575	2.20591	2.90215e-38
CD300E	1.75594	1.61768	1.90601	8.33013e-38
TNFRSF1B	1.59153	1.48708	1.70331	1.40037e-37
TNFRSF10B	1.36709	1.30571	1.43136	3.91161e-37
RELT	2.12118	1.89893	2.36945	5.45436e-37
RNASE1	2.30387	2.03636	2.60651	1.26018e-36
FABP1	1.2845	1.23775	1.33301	1.56232e-36
PRAP1	2.06343	1.85151	2.29961	9.49292e-36
FABP4	1.47121	1.38846	1.5589	1.41503e-35
CRIP2	1.71803	1.58224	1.86548	1.64903e-34
HAVCR2	1.90192	1.72396	2.09824	3.4189e-34
COL18A1	2.79247	2.38622	3.26789	4.63984e-34
EFNA1	2.13474	1.90039	2.39799	6.04744e-34
TNFRSF4	1.76823	1.61958	1.93052	1.30477e-33
TNFRSF11A	1.7326	1.59186	1.88579	1.42272e-33
VWC2	1.84025	1.67355	2.02356	7.10289e-33
TGFBR2	1.81785	1.65522	1.99647	2.22512e-32
CCL7	1.3886	1.31879	1.46211	3.01935e-32
CD74	1.89844	1.71627	2.09994	3.8391e-32
RBFOX3	1.71956	1.57894	1.8727	3.91367e-32
ST6GAL1	1.88082	1.7025	2.07781	5.25634e-32
TGFA	1.58504	1.47393	1.70452	5.80803e-32
NECTIN2	2.08771	1.85828	2.34546	8.3829e-32
CD27	1.66871	1.53725	1.81142	6.23264e-31
TNFRSF14	2.01928	1.80413	2.26009	6.6514e-31
CKAP4	1.99691	1.78667	2.2319	1.09565e-30
CD83	1.86257	1.6837	2.06043	4.22155e-30
CD4	1.74104	1.59068	1.9056	7.00098e-30
CSF1	2.19915	1.93279	2.50223	1.61148e-29
PTGDS	1.9181	1.72338	2.13483	2.55078e-29
CXCL16	2.5269	2.16594	2.94802	1.32605e-28
FAM3C	2.07151	1.83391	2.3399	3.0581e-28
PIK3IP1	2.01569	1.79236	2.26686	3.74694e-28
SPINK1	1.59688	1.47632	1.72728	4.34858e-28
LAIR1	1.59872	1.47774	1.72961	4.3723e-28
MMP7	1.64294	1.51162	1.78566	4.62189e-28
FABP3	1.53837	1.43102	1.65377	5.24921e-28
PON3	0.639864	0.593528	0.689819	7.39907e-28
SPON2	1.83999	1.6602	2.03925	9.18374e-28
CDCP1	1.46885	1.37611	1.56784	2.04403e-27
TNFRSF9	1.50749	1.406	1.61632	2.38205e-27
CD59	2.23136	1.94671	2.55763	2.81575e-27
TFF2	1.41724	1.33563	1.50385	2.94443e-27
SORCS2	1.83528	1.65458	2.03571	4.73564e-27
GPR37	1.41592	1.33408	1.50279	6.9871e-27
TAFA5	1.7516	1.59076	1.92871	1.14185e-26
TNFRSF6B	1.40721	1.32674	1.49255	1.69773e-26
NTPROBNP	1.2134	1.17335	1.25483	4.15115e-26
NPDC1	1.77663	1.60683	1.96437	1.0214e-25
PLTP	0.566023	0.512414	0.625241	1.05878e-25
IL6	1.25231	1.20396	1.30261	1.21255e-25
RBP5	1.41109	1.32847	1.49885	1.38893e-25
FURIN	1.8626	1.67019	2.07717	1.48671e-25
NBL1	2.15032	1.87986	2.45968	1.79292e-25
MZB1	1.48386	1.38433	1.59055	2.34106e-25
IFI30	1.78742	1.61318	1.98048	3.726e-25
LAYN	1.74922	1.58471	1.9308	3.80317e-25
PSAP	1.92359	1.71324	2.15976	5.00886e-25
VSIG2	1.43202	1.3432	1.52671	1.22499e-24
TFF1	1.26792	1.21489	1.32326	3.77613e-24
LILRB4	1.58679	1.46009	1.72449	4.44482e-24
CLMP	2.37982	2.03519	2.78281	5.06461e-24
TNF	1.49283	1.38863	1.60484	5.57495e-24
REN	1.27158	1.21752	1.32805	6.59014e-24
CPM	1.75108	1.58218	1.93802	7.63334e-24
REG4	1.49083	1.38674	1.60273	8.60693e-24
DLL1	1.92693	1.71091	2.17022	8.77828e-24
CHGA	1.26934	1.21555	1.32551	1.0642e-23
B2M	1.5467	1.4289	1.67421	1.11284e-23
TREM2	1.46041	1.36306	1.56471	1.54923e-23
EPHA2	1.79884	1.61577	2.00265	2.34607e-23
IL10RB	1.85075	1.65322	2.07189	3.3191e-23
SMOC2	1.65244	1.50693	1.812	3.71318e-23
HSPG2	1.9393	1.7154	2.19243	1.06248e-22
AREG	1.52464	1.4098	1.64885	1.40519e-22
ADGRG2	0.528824	0.469819	0.595239	1.4125e-22
CHI3L1	1.26548	1.21115	1.32225	2.1388e-22
IGSF8	1.85925	1.65624	2.08714	2.20384e-22
CCL15	1.53382	1.41593	1.66153	3.01805e-22
OSM	1.33052	1.2613	1.40354	3.24208e-22
RNASET2	1.97833	1.74101	2.248	3.68289e-22
CCL22	1.42963	1.33704	1.52864	3.76849e-22
CLEC4D	1.36826	1.28987	1.45142	6.17727e-22
RTN4R	1.64876	1.49959	1.81276	1.43274e-21
CCN3	1.70374	1.53993	1.88497	1.49087e-21
RNASE4	2.02943	1.7742	2.32137	1.65611e-21
MSLN	1.36238	1.28453	1.44494	2.0307e-21
FGF21	1.16809	1.13396	1.20325	2.83856e-21
TNFRSF19	1.72774	1.55635	1.91799	3.14116e-21
SMOC1	1.78117	1.59512	1.98893	3.26022e-21
IGFBP7	1.6686	1.51277	1.84048	4.0298e-21
CRHBP	2.05799	1.79185	2.36365	4.95383e-21
INHBC	1.6367	1.48866	1.79948	6.76146e-21
UMOD	0.710695	0.665431	0.759038	7.78695e-21
NT5C1A	1.67905	1.51943	1.85545	8.072e-21
NTRK3	0.411822	0.347062	0.488665	8.43913e-21
INHBB	1.52197	1.40349	1.65045	8.96582e-21
TFF3	1.43682	1.33972	1.54095	9.4659e-21
CTSD	1.50692	1.39198	1.63135	1.18817e-20
CHRDL1	1.83522	1.63165	2.06418	1.28982e-20
NECTIN4	1.69408	1.52947	1.8764	1.488e-20
PALM2	1.67132	1.51275	1.84651	1.63525e-20
FGF23	1.33816	1.26449	1.41613	1.93898e-20
RNF149	1.90115	1.67772	2.15434	2.15073e-20
YAP1	2.07848	1.80245	2.3968	2.33971e-20
GOLM2	1.98095	1.73397	2.26312	2.39852e-20
REG3A	1.32809	1.25664	1.40361	2.53098e-20
GAST	1.16279	1.12902	1.19757	3.32147e-20
CTSZ	1.82822	1.62451	2.05748	4.03715e-20
PLAT	1.44211	1.3421	1.54957	5.2522e-20
RSPO3	1.895	1.67072	2.14939	7.65904e-20
HLA_E	1.83542	1.62825	2.06896	8.31383e-20
FAM20A	2.00505	1.74754	2.30051	1.0028e-19
FGFR2	2.22777	1.90137	2.6102	1.10333e-19
NUCB2	1.65141	1.4954	1.8237	1.12816e-19
MSR1	1.50668	1.38855	1.63486	2.21966e-19
CSTB	1.53883	1.41188	1.67721	2.94554e-19
BSG	2.4685	2.06067	2.95704	3.05168e-19
CFH	2.53866	2.10705	3.05866	3.32098e-19
HSPB6	1.56255	1.42907	1.70849	3.39518e-19
HNMT	1.46526	1.3574	1.5817	3.54924e-19
VWA1	1.55342	1.42216	1.6968	4.06592e-19
IL18BP	1.76912	1.57769	1.98379	4.72547e-19
LGMN	1.67778	1.51205	1.86167	5.29012e-19
IGFBP6	1.72541	1.54583	1.92585	6.7182e-19
LGALS1	1.68684	1.51816	1.87426	6.766e-19
CD5	1.5536	1.42158	1.69787	6.98095e-19
IL2RA	1.53268	1.40593	1.67086	9.14968e-19
ANGPT2	1.59778	1.45297	1.75702	1.20997e-18
LILRA5	1.76904	1.57541	1.98645	1.50446e-18
DDAH1	1.47684	1.36428	1.59869	1.58986e-18
MFGE8	1.50693	1.38594	1.63847	2.25761e-18
IL18R1	1.70143	1.52627	1.89669	2.61946e-18
SERPIND1	2.13341	1.82591	2.4927	4.09872e-18
STC1	1.45068	1.34348	1.56643	6.24056e-18
REG1A	1.39697	1.30374	1.49688	7.00256e-18
ADAMTSL2	1.71942	1.53696	1.92356	8.25473e-18
EDN1	2.02617	1.7503	2.34552	9.30228e-18
SFRP1	1.45207	1.34375	1.56912	1.1975e-17
F9	2.64527	2.16015	3.23934	1.43724e-17
KRT19	1.28831	1.22205	1.35816	1.53967e-17
ADAMTS15	1.52057	1.39325	1.65952	1.70118e-17
BTN2A1	1.88826	1.65348	2.15637	1.86232e-17
MXRA8	0.49873	0.431158	0.576893	2.21109e-17
BAIAP2	1.30086	1.23097	1.37473	2.96315e-17
MFAP5	1.54089	1.40673	1.68783	3.9728e-17
TNFSF13	1.93481	1.68284	2.22451	5.36952e-17
CD274	1.60829	1.45424	1.77866	6.5835e-17
ULBP2	1.55948	1.41924	1.71357	7.03665e-17
SEPTIN8	1.74754	1.55218	1.96749	7.9853e-17
VEGFA	1.34447	1.26236	1.43193	9.89469e-17
SERPINF1	2.062	1.76738	2.40574	1.05015e-16
DPY30	1.30117	1.23014	1.3763	1.13095e-16
GM2A	1.47261	1.35593	1.59933	1.15029e-16
FAS	1.46416	1.34961	1.58844	1.34202e-16
CD38	1.71427	1.52741	1.92398	1.61372e-16
CFI	2.7663	2.22386	3.44106	1.87491e-16
LEP	1.21229	1.16324	1.26341	1.9049e-16
PHOSPHO1	1.78239	1.57406	2.01829	2.32564e-16
KRT18	1.21298	1.16363	1.26442	2.3905e-16
SIGLEC1	1.49039	1.36762	1.62419	2.69491e-16
CRELD1	1.72774	1.53574	1.94375	2.69509e-16
PI3	1.34514	1.26165	1.43415	3.49191e-16
CD79B	1.42261	1.318	1.53553	4.35567e-16
CCL21	1.42405	1.31881	1.5377	5.28665e-16
IL19	1.25951	1.1978	1.32441	6.53193e-16
PCSK9	1.55621	1.41285	1.7141	8.7039e-16
ICAM1	1.76895	1.56143	2.00404	9.56868e-16
ITGA11	0.600159	0.536697	0.671126	1.00319e-15
POLR2F	1.45625	1.34107	1.58131	1.12515e-15
MRC1	1.95366	1.68668	2.26289	1.212e-15
EFCAB14	1.67539	1.49595	1.87634	1.2602e-15
CCL20	1.18445	1.14123	1.2293	1.29266e-15
LTBR	1.74652	1.54495	1.97439	1.46001e-15
EFEMP1	1.69991	1.51263	1.91037	1.50291e-15
MAD1L1	1.30539	1.23096	1.38433	1.67838e-15
SELE	1.40227	1.30141	1.51094	1.99283e-15
DTNB	1.51434	1.38167	1.65974	2.10957e-15
GRN	1.92235	1.66335	2.22168	2.52028e-15
BCAN	0.612279	0.54924	0.682554	2.57195e-15
SIT1	1.35885	1.26952	1.45446	2.82595e-15
CD80	1.70431	1.51399	1.91856	3.2011e-15
CCL11	1.58634	1.43142	1.75803	3.97197e-15
TNFRSF11B	1.74948	1.54434	1.98188	4.38676e-15
SCARA5	1.73104	1.53147	1.95661	4.77808e-15
CTSL	1.97955	1.69954	2.30569	4.95274e-15
SPINK4	1.27793	1.20956	1.35016	6.66663e-15
EPS8L2	1.66323	1.48382	1.86434	7.04095e-15
PRCP	1.6368	1.46541	1.82823	7.33693e-15
OGN	1.4581	1.33967	1.58699	7.70861e-15
ALDH3A1	1.23491	1.1777	1.2949	8.28064e-15
NOS1	1.34313	1.25679	1.43541	9.51179e-15
CCDC80	1.54984	1.40413	1.71067	9.87961e-15
CCN4	1.49459	1.3651	1.63636	1.04686e-14
LCN2	1.51605	1.37963	1.66597	1.51819e-14
IMMT	1.43297	1.32037	1.55516	2.02311e-14
EPHA1	1.68368	1.49551	1.89552	2.02455e-14
LTBP3	1.31401	1.23477	1.39834	2.22229e-14
BST2	1.32243	1.24076	1.40948	2.47567e-14
SEL1L	1.49704	1.3651	1.64173	2.98742e-14
CDH2	1.57958	1.42268	1.75378	3.16147e-14
MMP9	1.31952	1.23809	1.40631	4.23076e-14
CFB	1.81456	1.58236	2.08083	4.30776e-14
SEMA3F	1.82124	1.58669	2.09046	4.54445e-14
ACE2	1.32755	1.24374	1.41699	4.80323e-14
DEFB4A_DEFB4B	1.12164	1.09238	1.15169	5.01185e-14
SIGLEC7	1.77432	1.5543	2.02547	6.07372e-14
RBP2	1.23227	1.17413	1.2933	7.21964e-14
EPHB4	1.8383	1.59637	2.11689	8.03399e-14
PAG1	1.32627	1.24206	1.41619	9.53054e-14
ALPP	1.13826	1.10447	1.17308	1.07507e-13
ESAM	1.64952	1.46798	1.8535	1.16426e-13
CEACAM8	1.38672	1.2848	1.49673	1.37368e-13
CD300C	1.56671	1.41059	1.74011	1.50676e-13
ASGR2	2.00947	1.70693	2.36563	1.51255e-13
SCRG1	1.7688	1.54778	2.02137	1.62315e-13
RAB6A	0.687131	0.629356	0.75021	1.63159e-13
CFD	2.14186	1.79189	2.56017	1.71141e-13
CEACAM6	1.42358	1.31034	1.5466	1.97349e-13
PLA2G15	1.78523	1.55787	2.04577	2.20273e-13
CALB2	1.41395	1.3033	1.53398	2.32221e-13
HEG1	1.98903	1.69121	2.33929	2.81346e-13
CTSO	1.64794	1.46412	1.85483	3.65304e-13
MDK	1.32037	1.23615	1.41032	4.1044e-13
SCG2	1.6247	1.4479	1.82309	4.37982e-13
DSC2	1.56489	1.40705	1.74043	4.4136e-13
GCHFR	1.38894	1.28468	1.50167	4.54019e-13
CALCA	1.25164	1.18629	1.32058	6.74897e-13
TPP1	1.36882	1.2695	1.47591	9.11241e-13
PTPRB	1.8477	1.59423	2.14147	1.01731e-12
EGLN1	1.26209	1.19342	1.33472	1.02342e-12
ITGAV	0.393005	0.313843	0.492135	1.1735e-12
CAPG	1.29645	1.21769	1.3803	1.36713e-12
CTSS	2.2059	1.82045	2.67298	1.99003e-12
IL16	1.38238	1.27764	1.49571	2.32589e-12
ANGPTL4	1.41853	1.30256	1.54482	2.74337e-12
NPPB	1.13349	1.09933	1.16872	2.96171e-12
SFTPA2	1.32339	1.2358	1.41719	3.09776e-12
ADA2	1.42119	1.30396	1.54895	3.55127e-12
BPIFB2	1.27734	1.20297	1.3563	3.69667e-12
CGREF1	1.43841	1.31577	1.57247	3.76267e-12
IL7R	0.746777	0.695164	0.802222	3.91459e-12
NPY	1.28633	1.20927	1.36831	3.98363e-12
THY1	1.65218	1.46055	1.86895	4.18706e-12
LMNB2	1.75787	1.52996	2.01974	4.94912e-12
ANG	1.55496	1.39482	1.73347	4.97431e-12
ZBTB17	1.39518	1.2851	1.51468	5.81685e-12
LRIG1	1.56372	1.40015	1.7464	6.36725e-12
CTHRC1	1.7943	1.55278	2.07339	6.6161e-12
CD207	1.49992	1.35676	1.65818	6.85697e-12
KLK11	1.50627	1.36093	1.66713	7.36348e-12
PILRA	1.45062	1.32268	1.59094	8.38034e-12
AGR2	1.17046	1.1256	1.21711	8.53932e-12
BMPER	1.91808	1.63147	2.25503	8.97455e-12
XCL1	1.27907	1.20314	1.3598	9.36483e-12
REG1B	1.2797	1.20357	1.36065	9.44841e-12
TNFRSF13B	1.43997	1.31514	1.57665	9.48402e-12
SNCG	1.2583	1.18838	1.33233	9.80131e-12
LY6D	1.44231	1.31652	1.58011	1.06366e-11
CD46	1.664	1.46542	1.88948	1.17704e-11
EGFR	0.394128	0.312012	0.497856	1.6582e-11
XG	1.54881	1.38766	1.72868	1.74329e-11
NPL	1.44953	1.32045	1.59122	1.78513e-11
CNTN5	0.655974	0.589978	0.729352	1.90215e-11
SPINT2	1.47852	1.33967	1.63176	2.26336e-11
JAM2	1.69999	1.48693	1.94357	2.3532e-11
ADGRG1	1.17661	1.12927	1.22593	2.42722e-11
LRP11	1.50208	1.35543	1.66459	2.43614e-11
CD14	1.44612	1.31723	1.58762	2.79632e-11
CCL3	1.19905	1.14516	1.25549	2.99271e-11
NOS3	1.27258	1.19713	1.35278	3.1334e-11
MLN	1.19157	1.13977	1.24574	3.17798e-11
CXCL13	1.21734	1.15811	1.2796	3.19974e-11
CEACAM5	1.24483	1.17748	1.31603	3.48228e-11
CPXM2	1.83207	1.5706	2.13706	3.78309e-11
HJV	1.38491	1.27477	1.50457	3.9271e-11
THBS2	1.4268	1.30334	1.56196	4.06624e-11
MUC13	1.33259	1.23863	1.43368	4.08075e-11
GGH	1.49584	1.34993	1.65752	4.29414e-11
CANT1	2.10831	1.74301	2.55017	4.52773e-11
RIDA	1.38114	1.27186	1.4998	4.70499e-11
CCN1	1.23921	1.17285	1.30932	6.43593e-11
GLO1	1.29492	1.21174	1.38382	6.88433e-11
CCL16	1.35005	1.24982	1.45831	7.08009e-11
IGSF3	1.41083	1.29128	1.54145	7.49039e-11
ITGA5	1.76455	1.52389	2.0432	9.2588e-11
NFASC	1.63527	1.44014	1.85683	9.61967e-11
BTN3A2	1.45	1.31725	1.59613	9.7516e-11
CCN5	1.4499	1.31703	1.59617	1.04445e-10
FABP5	1.23686	1.17059	1.30688	1.12247e-10
LAMA4	1.53731	1.3751	1.71865	1.18616e-10
ATRAID	1.48953	1.34288	1.65219	1.42231e-10
NCS1	1.67883	1.4662	1.92229	1.88495e-10
FSTL1	2.07941	1.71686	2.51852	2.02175e-10
TNFSF13B	1.59576	1.4115	1.80406	2.42023e-10
CCL18	1.19833	1.14238	1.25702	3.50724e-10
P4HB	1.45231	1.31585	1.60292	3.62488e-10
SERPINE1	1.25166	1.17946	1.32827	3.82769e-10
RRM2	1.26043	1.18546	1.34014	4.03864e-10
SPON1	1.50566	1.35074	1.67834	4.37475e-10
IL15	1.51934	1.35944	1.69804	4.89554e-10
B4GALT1	1.66378	1.45304	1.90508	5.07547e-10
KLK8	1.48135	1.33408	1.64487	5.56355e-10
LGALS3BP	1.58216	1.39971	1.7884	6.2905e-10
ANXA10	1.17792	1.12742	1.23069	7.01618e-10
TGFB1	1.42685	1.29737	1.56926	7.05539e-10
CA5A	1.16355	1.11732	1.2117	7.11027e-10
CXCL10	1.21955	1.15634	1.28621	7.83628e-10
PALM	1.67586	1.45875	1.92529	8.80105e-10
ACTA2	1.33392	1.23436	1.44151	9.74757e-10
NPPC	1.30401	1.21394	1.40075	1.05405e-09
APOA1	0.495631	0.410114	0.59898	1.09859e-09
GLA	1.5261	1.36086	1.7114	1.41387e-09
FGA	1.697	1.47015	1.95885	1.47973e-09
IL17C	1.20058	1.14246	1.26165	1.50431e-09
CA6	0.798734	0.751304	0.849158	1.82322e-09
NOMO1	1.78791	1.52551	2.09543	2.10618e-09
CLEC6A	1.33999	1.23697	1.45158	2.18087e-09
IGFBPL1	1.47407	1.32566	1.63909	2.23988e-09
TFPI2	1.31762	1.22188	1.42087	2.24957e-09
CD99L2	1.7572	1.5059	2.05044	2.37209e-09
LRRN1	0.695976	0.630208	0.768608	2.42082e-09
MMP8	1.20337	1.14387	1.26596	2.42791e-09
PGA4	1.25391	1.17855	1.33408	2.44098e-09
SIRPB1	1.3474	1.2417	1.4621	2.46576e-09
NEFL	1.33976	1.23651	1.45162	2.56349e-09
GPD1	1.31306	1.21829	1.4152	3.02209e-09
ADAM12	1.49908	1.34076	1.67609	3.40338e-09
C1S	2.14188	1.7356	2.64327	3.70341e-09
LETM1	1.32753	1.22758	1.43562	3.80376e-09
LDLR	1.29771	1.20743	1.39474	4.10594e-09
CXCL9	1.21596	1.15188	1.28359	4.2308e-09
MVK	1.18494	1.13049	1.24201	4.50796e-09
CLEC14A	1.52698	1.35772	1.71735	4.81016e-09
HIP1R	1.31863	1.22102	1.42404	5.25954e-09
PTN	1.31909	1.22121	1.42481	5.61077e-09
CCL23	1.38718	1.26626	1.51965	5.90358e-09
SIGLEC8	1.42332	1.2897	1.57079	6.56946e-09
IDUA	1.35846	1.247	1.47988	6.78442e-09
ORM1	2.14804	1.73429	2.66049	7.27376e-09
CNTN1	0.612365	0.533734	0.702579	7.78364e-09
QPCT	1.65	1.43354	1.89915	8.66026e-09
IGSF9	1.18359	1.12886	1.24098	8.78746e-09
CLEC7A	1.32167	1.22188	1.42961	9.74087e-09
GUSB	1.23171	1.16144	1.30623	1.04266e-08
NHLRC3	1.67949	1.4507	1.94436	1.15042e-08
DEFA1_DEFA1B	1.2699	1.18702	1.35858	1.15791e-08
SORBS1	1.352	1.24152	1.47231	1.19727e-08
PTPRN2	1.48618	1.32852	1.66255	1.27492e-08
WFDC12	1.23115	1.16073	1.30584	1.32174e-08
PLXNB2	1.71572	1.47239	1.99926	1.33782e-08
ACP5	1.49355	1.33309	1.67333	1.3392e-08
SCPEP1	1.36961	1.25248	1.49768	1.56496e-08
CLUL1	0.734779	0.673139	0.802064	1.58452e-08
CCL17	1.15922	1.11145	1.20904	1.72539e-08
CDH1	1.35426	1.2422	1.47643	1.72695e-08
TCN2	1.51399	1.34494	1.70429	1.9302e-08
FUS	1.37203	1.25352	1.50174	1.97781e-08
FGL1	1.27304	1.18821	1.36392	1.99132e-08
HYAL1	1.78562	1.51299	2.10737	2.02898e-08
TMSB10	1.19545	1.13593	1.25808	2.13324e-08
MB	1.26098	1.17994	1.34758	2.27064e-08
AHNAK	1.55897	1.37231	1.77102	2.58413e-08
VMO1	1.23978	1.16542	1.31887	2.82677e-08
ADIPOQ	0.802134	0.752803	0.854697	2.88363e-08
SLC39A5	1.2432	1.16753	1.32378	3.18683e-08
MET	0.509962	0.419709	0.619623	3.59572e-08
RSPO1	1.46264	1.31031	1.63268	3.59886e-08
OSCAR	1.48529	1.32447	1.66563	3.86276e-08
GPKOW	1.41992	1.28274	1.57177	3.93475e-08
PCBD1	1.34955	1.23716	1.47216	4.11649e-08
TNFRSF8	1.31928	1.21738	1.4297	4.13635e-08
PENK	1.60207	1.39684	1.83745	4.67477e-08
CLEC5A	1.53573	1.3553	1.74018	5.03619e-08
RBP7	1.24593	1.16852	1.32847	5.352e-08
POF1B	1.35519	1.24002	1.48105	5.77717e-08
ELN	1.54105	1.3581	1.74866	5.80754e-08
LRG1	1.76266	1.49334	2.08055	6.07284e-08
GGT1	1.26794	1.18279	1.35923	6.38884e-08
KLK4	1.21341	1.14656	1.28416	6.49546e-08
SLURP1	1.39541	1.26549	1.53867	6.87769e-08
PGLYRP1	1.33359	1.22534	1.4514	7.7163e-08
ADAM9	1.61969	1.40478	1.86747	9.17653e-08
LSP1	1.36659	1.24616	1.49866	9.43543e-08
TNFSF14	1.24899	1.16946	1.33394	1.0277e-07
IL18	1.31541	1.2129	1.42659	1.03124e-07
C1RL	2.22986	1.7583	2.82787	1.08083e-07
CD40	1.29023	1.19622	1.39164	1.18932e-07
MPO	1.29178	1.19715	1.39388	1.2329e-07
TRIAP1	1.22684	1.15428	1.30396	1.44047e-07
GIPC2	1.59947	1.39035	1.84005	1.47174e-07
FOLR2	1.54157	1.35476	1.75415	1.50295e-07
SIAE	1.31884	1.21414	1.43257	1.59361e-07
IGLC2	1.50329	1.33081	1.69813	1.61095e-07
EGFL7	1.36736	1.24461	1.50221	2.05353e-07
CD63	1.29793	1.19991	1.40397	2.21228e-07
NID1	1.40592	1.26853	1.55819	2.45089e-07
CCL14	1.34103	1.22697	1.4657	2.86057e-07
FAM3B	1.46031	1.30192	1.63798	2.97598e-07
APLP1	0.776845	0.71955	0.838702	3.05913e-07
DPT	1.63321	1.40728	1.89542	3.10677e-07
SERPINB8	1.20182	1.13651	1.27088	3.28501e-07
GSTA1	1.14959	1.10183	1.19942	3.51216e-07
KLRB1	1.37237	1.24616	1.51136	3.70299e-07
PON1	0.606933	0.521198	0.706771	3.81135e-07
FABP2	1.1668	1.11317	1.22301	3.8189e-07
PTGR1	1.18463	1.1248	1.24763	4.29622e-07
IFNLR1	1.34556	1.22879	1.47343	4.2989e-07
GSN	0.545418	0.45306	0.656604	4.41607e-07
APCS	1.55586	1.35881	1.78149	4.60805e-07
PAMR1	1.57268	1.36895	1.80674	4.64406e-07
EZR	1.60485	1.38776	1.85589	5.19775e-07
OMD	0.752177	0.689059	0.821077	5.57224e-07
NOTCH3	0.685369	0.61005	0.769988	5.87104e-07
LY96	1.38757	1.25411	1.53524	6.36127e-07
SELP	1.25049	1.16707	1.33987	6.43755e-07
CD160	1.28805	1.19114	1.39284	6.57299e-07
FASLG	0.717936	0.64798	0.795445	6.9238e-07
ADAM8	1.50455	1.3258	1.70739	7.14397e-07
ADAMTS8	0.759485	0.697412	0.827082	7.4344e-07
SPINK6	1.26704	1.17742	1.36348	7.44685e-07
LECT2	1.23787	1.15865	1.32251	7.45945e-07
PRSS2	1.2406	1.1604	1.32635	7.50287e-07
IL15RA	1.44013	1.28524	1.61367	9.71285e-07
ITIH4	1.68288	1.43022	1.98018	1.04618e-06
PHLDB1	1.30623	1.20156	1.42002	1.06177e-06
FCAMR	1.20494	1.13663	1.27736	1.11814e-06
MTUS1	1.26311	1.174	1.35898	1.14168e-06
GAL	0.827065	0.779184	0.877889	1.27562e-06
TIMP3	1.09708	1.06561	1.12948	1.27624e-06
IGF2R	1.68109	1.42796	1.97909	1.28994e-06
IL22	1.21214	1.14104	1.28767	1.29483e-06
LRCH4	1.22247	1.14764	1.30218	1.33722e-06
PDGFC	1.50526	1.32359	1.71187	1.34363e-06
BNIP3L	1.35855	1.23361	1.49615	1.40443e-06
SULT2A1	1.20926	1.13903	1.28382	1.41295e-06
IL12RB1	1.38791	1.2517	1.53894	1.45409e-06
COL15A1	1.63889	1.40258	1.91501	1.46379e-06
AIFM1	1.12217	1.08212	1.16369	1.47392e-06
TNFRSF17	1.40911	1.26462	1.57012	1.51695e-06
LBR	1.17066	1.11385	1.23037	1.56971e-06
SPP1	1.30402	1.19915	1.41806	1.58884e-06
ADH4	1.15352	1.1026	1.20679	1.6445e-06
C1QTNF1	1.31801	1.20775	1.43834	1.70735e-06
AGR3	1.21809	1.14429	1.29665	1.79526e-06
VEGFB	1.61412	1.3867	1.87883	1.87772e-06
GRPEL1	1.20957	1.13862	1.28495	2.01012e-06
ERMAP	1.37621	1.24334	1.52328	2.0654e-06
CDHR2	1.18048	1.11952	1.24476	2.51361e-06
CFHR5	1.43333	1.27739	1.6083	2.62975e-06
FCN1	1.31849	1.20684	1.44045	2.64898e-06
HHEX	1.20127	1.13279	1.27389	2.67724e-06
PSPN	1.13598	1.09046	1.18339	2.8981e-06
MME	1.15661	1.10385	1.21188	2.93943e-06
MENT	0.547361	0.450899	0.664459	3.24029e-06
GCG	1.10165	1.06784	1.13653	3.35917e-06
DKK4	1.28175	1.18314	1.38857	3.56431e-06
AGRP	1.26366	1.17179	1.36273	3.58637e-06
IGDCC4	0.602733	0.511893	0.709694	3.63504e-06
SMPD1	1.26334	1.17154	1.36233	3.65716e-06
SIGLEC10	1.38482	1.24664	1.53832	3.72282e-06
IL4R	1.36166	1.23191	1.50507	4.43966e-06
CCL8	1.223	1.14563	1.3056	4.57038e-06
EPO	1.15683	1.10339	1.21287	4.59639e-06
DNM3	1.26335	1.17082	1.36319	4.98064e-06
CILP	1.29576	1.19098	1.40977	5.0221e-06
CST7	1.11721	1.07755	1.15834	5.41457e-06
SCARF1	1.32215	1.20706	1.44821	5.41501e-06
LONP1	1.17308	1.1135	1.23584	5.66294e-06
CXCL8	1.16405	1.10772	1.22325	5.67963e-06
SMNDC1	1.20091	1.13114	1.27499	5.94359e-06
TFPI	1.41781	1.26483	1.5893	6.0176e-06
CCL5	1.12468	1.08219	1.16884	6.5275e-06
OXT	1.08212	1.05448	1.11048	6.55955e-06
F11R	1.22983	1.14904	1.3163	7.04792e-06
TNFRSF21	1.50912	1.31812	1.72779	7.34027e-06
DUT	1.14238	1.09342	1.19354	7.56374e-06
SKAP1	1.17031	1.11126	1.2325	7.65001e-06
GUCA2A	1.39767	1.25167	1.56071	7.94401e-06
FCAR	1.26958	1.17351	1.37351	8.05638e-06
ACY1	1.19307	1.12545	1.26474	8.81086e-06
LGALS3	1.48019	1.29989	1.6855	9.54275e-06
OMG	0.842235	0.795611	0.891592	1.00406e-05
TXNDC5	1.18445	1.11977	1.25286	1.00907e-05
ELOA	1.19359	1.12543	1.26587	1.06762e-05
GALNT10	1.51825	1.32089	1.7451	1.218e-05
CCL19	1.08695	1.05709	1.11766	1.30255e-05
CD70	1.30457	1.19355	1.42591	1.35803e-05
COCH	1.32438	1.20546	1.45503	1.4127e-05
NCR1	1.35252	1.22229	1.49662	1.4709e-05
APBB1IP	1.25311	1.16149	1.35195	1.67034e-05
DRAXIN	1.30499	1.19313	1.42732	1.69516e-05
PTK7	1.36237	1.22746	1.51211	1.80172e-05
PLIN3	1.30558	1.19319	1.42855	1.86771e-05
LRRC25	1.3184	1.20092	1.44737	1.88005e-05
PYY	1.1401	1.09069	1.19176	1.94111e-05
PXN	1.222	1.14181	1.30781	2.05881e-05
ISM1	1.33384	1.20991	1.47048	2.06178e-05
MYLPF	1.25124	1.1598	1.34988	2.06884e-05
OLR1	1.20302	1.13003	1.28071	2.07485e-05
ECHS1	1.14912	1.09625	1.20454	2.13295e-05
SLAMF8	1.24717	1.1572	1.34414	2.1558e-05
PLA2G2A	1.19879	1.12728	1.27483	2.20632e-05
FOLR1	1.45192	1.27929	1.64785	2.2637e-05
CCL25	1.26452	1.16763	1.36945	2.30954e-05
BCL2L11	1.34147	1.21388	1.48246	2.44117e-05
CD300LF	1.21905	1.13959	1.30405	2.46087e-05
APOC1	0.688492	0.606231	0.781916	2.61597e-05
C2	1.74434	1.4425	2.10934	2.77431e-05
CD300A	1.53788	1.32718	1.78203	3.0189e-05
CHCHD6	1.47669	1.29214	1.68761	3.06456e-05
PDCD1	1.28151	1.17681	1.39554	3.42423e-05
SDC1	1.30842	1.19296	1.43505	3.43084e-05
PKD2	1.23687	1.14971	1.33065	3.46576e-05
JAM3	1.28611	1.17945	1.40242	3.57021e-05
CDSN	1.29499	1.18463	1.41564	3.75646e-05
LPL	0.794682	0.734155	0.8602	3.8055e-05
RETN	1.29086	1.18202	1.40971	3.90388e-05
MSMB	1.17346	1.11035	1.24015	4.13589e-05
MYBPC1	1.18481	1.11732	1.25639	4.24454e-05
NCAN	0.756508	0.686786	0.833308	4.51347e-05
UPB1	1.14331	1.09139	1.1977	4.73484e-05
ENPP6	0.706068	0.625672	0.796794	4.87795e-05
LBP	1.20862	1.13157	1.29091	5.02872e-05
TNNI3	1.15682	1.09965	1.21697	5.16723e-05
DMP1	0.814287	0.758104	0.874633	5.19196e-05
MMP3	1.24521	1.15349	1.34422	5.63918e-05
HSD11B1	0.762931	0.69418	0.83849	5.70729e-05
CCL4	1.15474	1.09819	1.2142	5.71346e-05
IL13RA1	1.63342	1.37633	1.93853	5.7166e-05
PON2	1.37803	1.2321	1.54124	5.74378e-05
DNMBP	1.18903	1.11927	1.26313	5.81916e-05
PARP1	1.1774	1.11213	1.2465	5.82599e-05
ITGBL1	1.35575	1.21879	1.50809	6.20207e-05
EFHD1	1.38869	1.23793	1.55782	6.25574e-05
CCL27	1.20547	1.12907	1.28703	6.4719e-05
DMD	1.25171	1.15688	1.3543	6.80038e-05
PSIP1	1.16526	1.10428	1.2296	7.12493e-05
NELL1	0.769635	0.701943	0.843855	7.25476e-05
ENPP5	0.799661	0.73912	0.86516	7.61258e-05
PDZK1	1.29471	1.18201	1.41816	7.93033e-05
CRIM1	1.69094	1.40441	2.03594	8.57826e-05
CES2	1.20356	1.1268	1.28555	0.000104568
EDIL3	1.33542	1.20468	1.48034	0.000109419
GFER	1.18499	1.11545	1.25885	0.000109961
BAP18	1.16948	1.10597	1.23663	0.000113544
CGA	1.17536	1.10948	1.24515	0.000117279
EPHB6	1.39812	1.24031	1.57601	0.000121102
PILRB	1.21936	1.1359	1.30894	0.000122169
F7	1.43585	1.26156	1.63421	0.000124767
GBP1	1.20861	1.12933	1.29346	0.00012904
BAMBI	1.42261	1.25375	1.61422	0.000133154
SMAD5	1.74641	1.42998	2.13285	0.000133824
VSIR	1.1876	1.11657	1.26316	0.000136082
KITLG	0.75342	0.680573	0.834065	0.00014122
CD99	1.70818	1.40926	2.07051	0.000142675
KHK	1.22533	1.13903	1.31817	0.000144197
PTS	1.20033	1.12408	1.28176	0.000144633
STAB2	1.55578	1.32703	1.82397	0.000149616
ASAH1	1.26562	1.16257	1.37781	0.000158965
S100A12	1.1542	1.09599	1.21551	0.0001635
CD7	1.31604	1.19158	1.4535	0.000175934
TGOLN2	1.60007	1.3498	1.89674	0.000177559
LRTM2	0.607427	0.506822	0.728002	0.000198761
DCBLD2	1.35981	1.21612	1.52047	0.00020115
WFIKKN2	0.741145	0.664633	0.826464	0.000207455
FETUB	1.41588	1.24729	1.60727	0.000222258
MCAM	0.718925	0.637129	0.811224	0.000250032
HPSE	1.14574	1.09004	1.20429	0.000256155
IL36G	1.17657	1.10829	1.24907	0.000286078
HYOU1	1.58828	1.3397	1.88298	0.000290498
IL12A_IL12B	1.13794	1.08505	1.19341	0.000300092
C3	1.26943	1.16263	1.38603	0.000301429
PREB	1.38661	1.22928	1.56407	0.000303704
PRTN3	1.23314	1.14131	1.33236	0.000324115
SCLY	1.23521	1.14243	1.33552	0.000333695
CXADR	1.22162	1.13444	1.3155	0.000339892
B3GNT7	1.41052	1.24184	1.60212	0.000351176
SUOX	1.19896	1.12103	1.2823	0.000353599
RASSF2	1.16874	1.10315	1.23823	0.000354305
SLITRK1	0.689758	0.601072	0.791531	0.000358315
CLEC10A	1.33976	1.20213	1.49313	0.000359286
APP	1.17133	1.10454	1.24216	0.000378458
SOST	1.31004	1.18497	1.44832	0.000387232
PVR	1.31518	1.18787	1.45613	0.000388817
DPP7	1.19171	1.1165	1.27199	0.000391837
FNTA	1.35946	1.21256	1.52416	0.000413142
APOM	0.696925	0.609223	0.797252	0.000416027
CRLF1	1.50241	1.291	1.74844	0.000418135
ANGPTL2	1.28788	1.17199	1.41524	0.000423536
ANXA2	1.17739	1.10785	1.25129	0.000426775
PBXIP1	1.42781	1.25026	1.63057	0.000428292
HNRNPUL1	1.24162	1.14517	1.34619	0.000454694
ARSA	1.24541	1.14731	1.3519	0.000462081
MANSC1	1.4508	1.26217	1.66762	0.000478085
HEPACAM2	0.7496	0.672787	0.835183	0.000508096
FTCD	1.13939	1.08495	1.19655	0.000510561
APEX1	1.18021	1.109	1.25599	0.000527013
SNRPB2	1.21489	1.12907	1.30724	0.000558446
KIF1C	1.33123	1.19511	1.48285	0.000585677
PAXX	1.28954	1.17159	1.41936	0.000595639
SLMAP	1.15106	1.09156	1.21381	0.000598275
STX8	1.2259	1.1352	1.32384	0.000601945
TMPRSS11D	1.33976	1.1997	1.49617	0.000608016
APOD	0.705402	0.618325	0.804741	0.000608721
GGT5	1.53358	1.30379	1.80388	0.000710291
SMAD1	1.13271	1.08033	1.18763	0.000727237
MECR	1.14091	1.08512	1.19956	0.000745896
SERPINA3	1.98358	1.5279	2.57515	0.000788905
F2R	1.19847	1.11855	1.28409	0.000794616
SPINT1	1.43852	1.25204	1.65278	0.000832217
TOMM20	1.1604	1.09628	1.22827	0.000848188
SSC5D	1.26452	1.15595	1.38328	0.000872327
CD163	1.25139	1.14844	1.36357	0.000892294
GSTA3	1.13278	1.07998	1.18815	0.000893046
HDGFL2	1.18906	1.11278	1.27058	0.000899219
SFTPD	1.16229	1.0972	1.23123	0.000916267
GDNF	1.29361	1.172	1.42783	0.000935414
ADH1B	1.15861	1.09499	1.22592	0.000942576
S100P	1.18306	1.10903	1.26202	0.00099541
HSDL2	1.27366	1.16056	1.39778	0.00100071
FUOM	1.19535	1.11581	1.28055	0.00110557
VNN1	1.18006	1.10702	1.25793	0.00111089
TXN	1.27339	1.15988	1.39801	0.00114011
PDGFB	1.12744	1.07638	1.18092	0.00114372
SCAMP3	1.12446	1.07461	1.17662	0.00115933
THBD	1.40188	1.2302	1.59753	0.0011729
FCER2	1.19144	1.11339	1.27495	0.00117663
GPRC5C	1.20381	1.12045	1.29337	0.00118454
MYBPC2	1.13257	1.07917	1.18861	0.00127892
DTX3	1.47439	1.2676	1.71491	0.0013924
LIF	1.19094	1.11257	1.27483	0.00142009
TXNDC15	1.43181	1.2449	1.64679	0.00143798
TCOF1	1.36908	1.21122	1.54751	0.0014651
SCGN	1.24779	1.14458	1.3603	0.00146544
SIGLEC6	1.33676	1.19354	1.49718	0.00150984
ICAM5	1.23863	1.13921	1.34672	0.00156269
CXCL11	1.12584	1.07471	1.17939	0.00168606
NID2	1.14226	1.08417	1.20345	0.00171442
TPR	1.20811	1.12168	1.3012	0.00174464
CA12	1.34075	1.19494	1.50436	0.0017478
ACAA1	1.12607	1.07474	1.17984	0.00177715
GCNT1	1.32547	1.18644	1.48081	0.00182232
MATN2	1.39685	1.22471	1.59318	0.00184762
SORT1	1.30227	1.1737	1.44492	0.00185688
S100A11	1.2066	1.12057	1.29923	0.00189294
CLEC4G	1.34298	1.19566	1.50844	0.00191092
DBI	1.13574	1.08015	1.1942	0.00194633
CD164	1.32978	1.18835	1.48803	0.00197609
FCN2	1.29225	1.16792	1.4298	0.0019781
ARSB	1.19075	1.1114	1.27575	0.00203434
STX4	1.15775	1.09264	1.22674	0.00205895
CD72	1.28785	1.16522	1.42339	0.00211094
LGALS7_LGALS7B	1.24239	1.14005	1.35391	0.00218231
USP28	1.30078	1.17206	1.44364	0.00220776
SERPING1	1.85242	1.45069	2.36541	0.00224729
THOP1	1.35094	1.19882	1.52236	0.00233761
PQBP1	1.16087	1.09402	1.23179	0.00240138
ADGRF5	1.51165	1.28192	1.78255	0.00261777
CDNF	1.31339	1.17804	1.46428	0.00261982
SFTPA1	1.1665	1.09691	1.24051	0.00269687
STC2	1.48202	1.26642	1.73431	0.00273203
IFNL1	1.23026	1.1324	1.33657	0.00279471
BCAT1	1.40129	1.22424	1.60393	0.00285763
MCFD2	1.25011	1.14322	1.36698	0.00286623
EIF4EBP1	1.15713	1.09144	1.22677	0.00287658
NDUFS6	1.11904	1.06975	1.1706	0.00288517
HSPA2	1.33167	1.18734	1.49356	0.00289007
S100A13	1.3489	1.19629	1.52097	0.00300739
IL1B	1.17466	1.10104	1.2532	0.00318004
CFC1	1.21098	1.12119	1.30796	0.0032528
SSC4D	1.07808	1.04593	1.11121	0.00329083
RPL14	1.2917	1.16509	1.43207	0.0033756
SETMAR	1.34958	1.19584	1.52308	0.00345694
CALB1	1.2506	1.14271	1.36869	0.00346398
TNR	0.796308	0.726272	0.873098	0.00361997
TALDO1	1.27188	1.15402	1.40177	0.00365348
IL12B	1.18299	1.10527	1.26617	0.00365641
VSTM1	1.20794	1.11895	1.30402	0.00382326
CD36	1.27625	1.15603	1.40897	0.00393726
PTP4A3	1.2154	1.12288	1.31554	0.00400274
LTBP2	1.33659	1.18802	1.50375	0.00407549
NCAM2	0.703684	0.61002	0.811729	0.00414588
CSRP3	1.11515	1.06681	1.16568	0.00419224
DKK1	1.17714	1.10147	1.258	0.00438578
C5	1.99214	1.50424	2.6383	0.00443893
SERPINA1	3.17383	1.98134	5.08401	0.00453166
AIF1	1.2003	1.11415	1.29311	0.00453239
CLEC1B	1.10466	1.06066	1.15048	0.00463365
CALCB	1.27833	1.1563	1.41323	0.00469727
AP1G2	1.14568	1.08375	1.21114	0.00470088
NUDT5	1.20207	1.11494	1.29601	0.00476784
VEGFC	1.18824	1.10728	1.27512	0.00485573
HS3ST3B1	1.29176	1.16311	1.43464	0.00504469
HS6ST2	1.37061	1.20427	1.55992	0.0052242
ITIH3	1.29047	1.1621	1.43301	0.00536835
HPGDS	0.768231	0.689321	0.856174	0.0054304
CSF2RA	1.16106	1.09191	1.23458	0.00546374
BMP6	1.27123	1.15173	1.40313	0.005519
CDH15	1.14547	1.0832	1.21132	0.00558423
KYNU	1.22303	1.12572	1.32875	0.00566475
CCN2	1.18429	1.10445	1.2699	0.00594225
SRP14	1.16114	1.09166	1.23504	0.00607188
ZNRD2	1.16428	1.09336	1.23979	0.00611914
GADD45GIP1	1.22646	1.12706	1.33462	0.00643223
CWC15	1.16589	1.09405	1.24245	0.00654765
CLGN	1.25589	1.14253	1.3805	0.0068641
VWF	1.13546	1.07706	1.19703	0.00704818
CRELD2	1.19642	1.11045	1.28905	0.00710044
UBE2L6	1.19155	1.10771	1.28173	0.0072983
INPP5D	1.20517	1.11507	1.30254	0.00732141
ADAMTS13	0.675997	0.574263	0.795753	0.00739501
ITGAM	0.741675	0.654787	0.840093	0.0075655
PLIN1	1.26904	1.149	1.40163	0.00761605
SUSD2	1.35512	1.19366	1.53843	0.0077927
PPL	1.35047	1.19031	1.53218	0.0090219
SCN4B	1.28887	1.1585	1.43391	0.00905609
FLT3	0.718446	0.625232	0.825558	0.0090714
TP53I3	1.22968	1.12732	1.34133	0.00911403
THPO	1.27291	1.1499	1.40908	0.00952199
SLAMF6	1.26827	1.14735	1.40194	0.00975086
FABP6	1.16851	1.09413	1.24796	0.0101429
AP3B1	1.14823	1.08307	1.21732	0.0103222
RNASE10	1.23674	1.13047	1.353	0.0104152
PRKRA	1.1457	1.08153	1.21369	0.0109414
ITPR1	1.15401	1.08599	1.22628	0.0111212
BAG4	1.22656	1.12474	1.33759	0.0112739
CYB5R2	1.20419	1.11278	1.30311	0.0115805
GPR15L	1.18555	1.10275	1.27457	0.0118738
CPXM1	1.14093	1.07869	1.20675	0.0119269
CA14	0.78045	0.702261	0.867343	0.0121946
LPA	1.06341	1.03593	1.09162	0.0122151
ADAMTS16	1.27825	1.15127	1.41924	0.0124039
CBLIF	1.13038	1.07276	1.19109	0.0128728
CLSTN3	1.39206	1.20851	1.60349	0.0132388
PDCD5	1.16555	1.09166	1.24444	0.0132845
WNT9A	1.36768	1.19609	1.56389	0.0137147
FGFBP1	0.760611	0.67641	0.855293	0.0141506
KLK10	1.24032	1.13088	1.36035	0.0142497
VIT	1.31987	1.17169	1.48681	0.0144061
CDKN1A	1.08969	1.0502	1.13067	0.014875
HEPH	1.50515	1.26245	1.79451	0.0151008
FCRLB	1.14221	1.07871	1.20945	0.0152022
MMP1	1.11126	1.06183	1.16299	0.016087
CEP20	1.12899	1.07139	1.18969	0.0163432
TOP2B	1.14019	1.07738	1.20665	0.0165523
MYL3	1.1518	1.08347	1.22443	0.0172655
WDR46	1.28342	1.15189	1.42998	0.0177902
PLG	1.59705	1.30362	1.95653	0.0180694
PSRC1	1.15739	1.08617	1.23327	0.0188131
FUT3_FUT5	1.20756	1.11253	1.31072	0.0189607
GOLGA3	1.14015	1.07691	1.2071	0.0193752
LILRB2	1.30424	1.16189	1.46402	0.0194024
GLB1	1.2353	1.12665	1.35443	0.019961
C1R	1.55511	1.28285	1.88517	0.0201713
KLK13	1.21875	1.11801	1.32856	0.0204021
C9	1.2181	1.11753	1.32772	0.0210496
C19ORF12	1.13203	1.07231	1.19508	0.0213055
MTDH	1.11994	1.06581	1.17681	0.0215919
ABL1	1.1364	1.07454	1.20183	0.0220661
OTUD7B	1.1776	1.09611	1.26516	0.0230736
ATOX1	1.13643	1.07442	1.20203	0.0231584
FKBP4	1.23142	1.12376	1.3494	0.0239892
DDT	1.26064	1.1386	1.39577	0.0240876
NMI	1.15035	1.08157	1.22352	0.0247771
DSG2	0.718391	0.620935	0.831142	0.0254773
DAG1	1.2064	1.11052	1.31054	0.0260991
ICAM4	0.845525	0.785148	0.910545	0.0263604
MCEMP1	1.12059	1.06564	1.17837	0.0264535
VNN2	1.21777	1.11596	1.32888	0.0284225
CLEC1A	1.30182	1.15808	1.46339	0.0289866
FMNL1	1.124	1.06712	1.18392	0.0299599
GIGYF2	1.13978	1.07536	1.20807	0.0305314
WFDC1	1.17873	1.09554	1.26823	0.0310921
CES1	1.10177	1.05524	1.15036	0.0312982
ENTR1	1.17526	1.09372	1.26288	0.0313413
ALDH1A1	1.16372	1.08775	1.245	0.031345
PRG2	1.21019	1.11141	1.31776	0.0329118
TOR1AIP1	1.18709	1.09952	1.28163	0.0336364
NUDT16	1.12372	1.06665	1.18385	0.033726
MAP2	1.22634	1.11936	1.34356	0.0344931
ADAMTS4	1.32068	1.1655	1.49652	0.0377277
PPP1R14D	1.27022	1.14069	1.41447	0.0382302
CHGB	1.22582	1.11851	1.34342	0.0386537
FBLN2	1.35571	1.18214	1.55476	0.0390439
DEFB103A_DEFB103B	1.22897	1.1197	1.34891	0.0416389
CC2D1A	1.12087	1.06439	1.18035	0.0443784
VTI1A	1.18352	1.09652	1.27741	0.0444108
PTGES2	1.20471	1.10718	1.31084	0.0448083
PDGFA	1.12771	1.06785	1.19092	0.0456982
LTA4H	1.14783	1.07817	1.222	0.0463989
PPBP	1.12848	1.06817	1.1922	0.0469848
MMP10	1.15324	1.08087	1.23045	0.0472444
A1BG	1.83056	1.39053	2.40983	0.0476108
PEBP1	1.15631	1.08239	1.23529	0.0479554
SHBG	0.826737	0.75815	0.901528	0.0485239
PSME2	1.26217	1.13524	1.40329	0.0486106
BPIFA2	0.909366	0.870861	0.949574	0.0489751
CCDC134	1.2149	1.11173	1.32764	0.0499998
IL10	1.10431	1.05543	1.15545	0.0508391
SPINK2	1.29892	1.15266	1.46373	0.0519338
MIA	1.2504	1.12903	1.38481	0.0522316
ESYT2	1.12575	1.06642	1.18837	0.0526214
KLK14	1.19501	1.10144	1.29654	0.0540034
LEPR	0.761094	0.671657	0.86244	0.054496
OGFR	1.292	1.14894	1.45286	0.0548104
EIF4G1	1.09018	1.04787	1.13419	0.0556263
CA4	1.41118	1.20457	1.65323	0.0585079
KRT8	1.11505	1.06058	1.17231	0.0590999
CD28	1.242	1.12364	1.37282	0.0648029
SNAP29	1.09763	1.05121	1.1461	0.0697441
DTYMK	1.15278	1.07916	1.23142	0.0704847
MYH9	1.09008	1.04729	1.13462	0.0709697
ADAM22	1.26484	1.13406	1.41071	0.0715742
TNXB	0.728901	0.629275	0.844301	0.0722668
FDX2	1.17361	1.0894	1.26433	0.0732834
MAMDC2	1.30739	1.15381	1.48141	0.0765957
BCL2L15	1.16656	1.08566	1.25349	0.0775254
KIR2DL3	1.11412	1.05933	1.17174	0.077915
FGFBP2	0.820622	0.748256	0.899987	0.0789036
LCAT	1.55446	1.26503	1.91011	0.0791749
FST	1.18192	1.09315	1.2779	0.0793821
COX5B	1.12574	1.06514	1.18978	0.079463
TRIM24	1.1553	1.07992	1.23594	0.0802619
HBEGF	1.12032	1.06213	1.18171	0.0871189
CLEC4A	0.79414	0.712565	0.885053	0.0896844
PRKAB1	1.163	1.08327	1.24861	0.0900567
CRISP2	0.868072	0.812184	0.927805	0.0901129
CX3CL1	1.27734	1.13839	1.43325	0.0905303
WFIKKN1	0.816813	0.742622	0.898416	0.0909446
KCTD5	1.21483	1.10845	1.33141	0.0920036
CTSH	1.11991	1.06175	1.18126	0.0921204
DNAJB1	1.10098	1.05219	1.15204	0.0930481
CEACAM1	1.45333	1.21825	1.73378	0.0958321
GIP	1.18504	1.09379	1.2839	0.0958508
IL1RAP	0.829877	0.759903	0.906294	0.0973915
CD276	1.26575	1.13239	1.41482	0.0976298
CLEC3B	0.623575	0.49869	0.779735	0.100521
CD101	1.25013	1.12472	1.38952	0.101747
MPHOSPH8	1.11719	1.06	1.17747	0.104374
FBP1	1.11507	1.05888	1.17424	0.106474
ATXN2L	1.20271	1.10177	1.3129	0.107336
LAMP2	1.52555	1.24821	1.86453	0.107923
EPPK1	1.13835	1.07036	1.21066	0.108622
BRK1	1.20156	1.10107	1.31121	0.110195
TIMD4	1.204	1.10216	1.31525	0.112035
PF4	1.10359	1.05297	1.15665	0.113452
ACAN	0.746123	0.648935	0.857867	0.114005
ITGA2	0.753189	0.657846	0.862349	0.118238
NGRN	1.45036	1.21425	1.73238	0.119958
BAG3	1.23085	1.11448	1.35937	0.121096
CD55	1.35859	1.17336	1.57305	0.12175
LMOD1	1.28684	1.14053	1.45192	0.12312
C7	1.3517	1.16994	1.5617	0.125883
APOF	0.756847	0.662244	0.864963	0.126277
CSF3	1.17789	1.08877	1.2743	0.132254
AFP	0.881175	0.829131	0.936486	0.13571
PTPN1	1.10691	1.0541	1.16237	0.135768
EEF1D	1.10542	1.05332	1.16009	0.137653
FNDC1	1.22048	1.10848	1.34379	0.145014
NFU1	1.09682	1.0489	1.14694	0.146885
MTIF3	1.11352	1.05711	1.17294	0.14714
TXLNA	1.09691	1.04894	1.14709	0.147237
CD248	0.791279	0.706539	0.886184	0.149052
RNASE3	1.07185	1.03645	1.10846	0.15018
LILRB1	1.33544	1.16085	1.53628	0.151746
ACP6	1.13658	1.0682	1.20934	0.153587
NFKBIE	1.17374	1.08593	1.26866	0.157607
ADGRD1	1.26409	1.12812	1.41644	0.158463
NRCAM	1.31526	1.15135	1.50252	0.159262
ARHGEF5	1.12966	1.06467	1.19861	0.160907
PRDX3	1.11886	1.05928	1.18179	0.168053
BLNK	1.23122	1.11245	1.36266	0.170578
EREG	1.10339	1.05163	1.15771	0.174741
DLK1	1.15076	1.0743	1.23266	0.182498
NADK	1.14454	1.07122	1.22287	0.18758
CEACAM21	1.09509	1.04737	1.14499	0.188237
SSNA1	1.19037	1.09277	1.29669	0.190881
IQGAP2	1.1534	1.07532	1.23715	0.192484
HAO1	1.06305	1.03159	1.09546	0.193749
AKR7L	1.13729	1.06757	1.21156	0.196287
IGF1R	1.41344	1.19218	1.67576	0.198087
DNAJC6	1.11681	1.05772	1.17921	0.198375
FLT3LG	1.25705	1.12318	1.40687	0.199534
OXCT1	1.14305	1.07022	1.22083	0.200908
CRYBB1	1.15143	1.07417	1.23426	0.202228
AGXT	1.10586	1.05229	1.16215	0.207838
SEMA3G	1.22655	1.10895	1.35662	0.208962
ANGPTL7	1.24036	1.11521	1.37955	0.21039
MOCS2	1.14854	1.07254	1.22991	0.214244
QDPR	1.20414	1.09838	1.32009	0.218439
GRP	1.19142	1.09242	1.29939	0.221282
TDRKH	1.09649	1.04756	1.1477	0.223537
SGSH	1.17132	1.08284	1.26703	0.232148
ENAH	1.17641	1.08515	1.27535	0.2346
GIMAP8	1.18313	1.08825	1.2863	0.235267
WARS	1.23154	1.1104	1.36591	0.235835
IL1RL1	1.18414	1.0886	1.28806	0.239964
PRKAR2A	1.12114	1.05909	1.18683	0.241822
SUMF2	1.1651	1.0796	1.25736	0.248152
ACHE	0.751314	0.651416	0.866531	0.250083
BDNF	1.11899	1.05788	1.18363	0.25435
SLC9A3R2	1.16541	1.07944	1.25822	0.263475
PPY	1.07788	1.03814	1.11913	0.26561
DNAJB14	1.14688	1.07076	1.22841	0.268095
SPARC	1.12095	1.05858	1.187	0.270873
LCN15	1.14562	1.07008	1.22649	0.27361
MEP1A	1.12915	1.06237	1.20012	0.274711
FLI1	1.07383	1.03609	1.11294	0.278085
OSMR	1.4807	1.21568	1.80349	0.279678
DAAM1	1.1171	1.0566	1.18106	0.282832
CKMT1A_CKMT1B	1.13015	1.06255	1.20204	0.295187
LRIG3	1.34937	1.16013	1.56948	0.296893
TNFAIP2	1.18841	1.08922	1.29664	0.302508
ATG16L1	1.11174	1.0538	1.17288	0.306848
RTN4IP1	1.1029	1.04949	1.15903	0.320961
TAX1BP1	1.14635	1.06968	1.22851	0.321123
CD2AP	1.12632	1.06041	1.19632	0.321933
SRPK2	1.09339	1.04495	1.14408	0.329038
GLRX	1.14208	1.06752	1.22184	0.335179
PDIA3	1.38631	1.17409	1.63688	0.340361
ERBB2	1.35761	1.1619	1.58628	0.345768
CAMKK1	1.18406	1.08639	1.29051	0.349801
IL17A	1.17797	1.08352	1.28065	0.357664
FDX1	1.14115	1.06662	1.22088	0.37184
WASHC3	1.11846	1.0562	1.1844	0.372501
RGMB	1.31506	1.14295	1.51309	0.37889
SWAP70	1.25	1.11498	1.40137	0.379892
PTH	1.11526	1.05463	1.17938	0.381936
DPP10	1.22135	1.10234	1.35321	0.385393
ARAF	1.13281	1.06249	1.20778	0.399044
DECR1	1.08327	1.03962	1.12876	0.403563
ENO3	1.14976	1.07001	1.23547	0.41451
MYL1	1.21867	1.10062	1.34938	0.415149
HEXIM1	1.09725	1.04597	1.15105	0.42207
CD48	1.27973	1.12685	1.45336	0.422671
NCAM1	0.784341	0.691914	0.889115	0.427241
GPI	1.19845	1.09152	1.31585	0.428248
CLSTN2	1.19901	1.09165	1.31693	0.435877
NACC1	1.1608	1.07459	1.25393	0.444805
SCRIB	1.09636	1.04537	1.14984	0.44752
CIT	1.1963	1.09013	1.3128	0.457949
PPP1R12A	1.08097	1.0382	1.12551	0.458162
DPP6	0.80345	0.717085	0.900218	0.473367
ROBO1	1.34764	1.15399	1.57377	0.477217
PLB1	0.864127	0.800914	0.932329	0.480785
TFRC	1.20906	1.09528	1.33466	0.486367
GFRA2	1.43434	1.1882	1.73146	0.505518
MYDGF	1.09162	1.04279	1.14274	0.50784
NPR1	0.778316	0.682846	0.887134	0.508801
CTBS	1.40308	1.17563	1.67454	0.509959
CRH	0.914755	0.873115	0.958381	0.519676
INSL5	1.09031	1.04207	1.14079	0.526771
YTHDF3	1.09357	1.04328	1.14628	0.572357
PRDX6	0.883981	0.828413	0.943277	0.575027
IL10RA	1.12163	1.05582	1.19154	0.579935
FXN	1.10615	1.04889	1.16654	0.581693
CD93	1.27575	1.12209	1.45046	0.583772
LAMB1	1.34122	1.14835	1.56647	0.61393
VSNL1	1.23917	1.10626	1.38804	0.618457
ENPP7	1.09244	1.04251	1.14476	0.619124
LGALS8	1.12724	1.05801	1.201	0.620213
RTBDN	1.26544	1.11705	1.43355	0.631161
KLF4	1.21849	1.09729	1.35308	0.637032
PLSCR3	1.15813	1.0713	1.252	0.649508
FLT1	1.37749	1.16207	1.63284	0.651881
TYRP1	1.15281	1.06896	1.24323	0.652098
HNRNPK	1.10118	1.04611	1.15914	0.674837
CNST	1.07073	1.03243	1.11045	0.688672
PSMG3	1.14978	1.06731	1.23862	0.69328
TIGIT	1.23537	1.10361	1.38287	0.699182
GLRX5	1.10237	1.04647	1.16125	0.706496
KIR2DL2	1.10119	1.04586	1.15945	0.722943
CEP85	1.11875	1.05358	1.18796	0.723587
FLRT2	1.29339	1.12694	1.48443	0.735739
CD22	1.17765	1.07888	1.28546	0.739929
PZP	1.19276	1.08508	1.31113	0.761612
COMMD1	1.15003	1.06689	1.23966	0.762651
SLC16A1	1.12836	1.05753	1.20394	0.762795
STK11	1.10764	1.04845	1.17018	0.770389
ATP5IF1	1.06917	1.03129	1.10844	0.814637
COL3A1	1.42553	1.17718	1.72627	0.826719
DGKA	1.16682	1.07346	1.26831	0.841183
RARRES1	1.21647	1.09412	1.3525	0.849613
SNCA	1.0772	1.03471	1.12144	0.855594
PAM	1.30002	1.12761	1.49879	0.87868
SNX15	1.16595	1.07267	1.26733	0.897554
ITGB1	0.70556	0.583751	0.852787	0.904667
MILR1	1.15158	1.06651	1.24343	0.91249
LPCAT2	1.14892	1.06529	1.23912	0.927576
SMTN	1.08987	1.03998	1.14215	0.930252
JUN	1.14169	1.06219	1.22715	0.935701
MICB_MICA	1.05431	1.02434	1.08515	0.94887
DHPS	1.20319	1.08774	1.33089	0.950354
CA3	1.12176	1.05356	1.19439	0.964897
AARSD1	1.09225	1.0193	1.17042	1
ABHD14B	1.03708	0.967182	1.11203	1
ACOX1	1.05389	0.974243	1.14005	1
ACTN4	1.18626	1.06226	1.32474	1
ADA	1.11385	1.00005	1.24061	1
ADAM15	0.951996	0.835869	1.08425	1
ADAM23	1.07935	0.963746	1.20882	1
ADCYAP1R1	0.992291	0.8794	1.11967	1
ADGRB3	1.12522	0.999865	1.26629	1
ADGRE2	0.951877	0.830452	1.09106	1
ADGRE5	0.961876	0.848214	1.09077	1
AGER	0.960805	0.874665	1.05543	1
AHCY	1.07063	1.00972	1.13521	1
AHSP	1.03575	0.988539	1.08522	1
AK1	1.06963	1.0067	1.13649	1
AKR1B1	1.06473	1.00904	1.12349	1
AKR1C4	1.10788	1.03305	1.18814	1
AKT1S1	1.09621	1.03217	1.16422	1
AKT3	1.05239	0.981049	1.12893	1
ALCAM	1.4156	1.16201	1.72452	1
AMBN	0.869606	0.742382	1.01863	1
AMFR	1.06776	1.0049	1.13454	1
AMIGO2	1.20257	1.01492	1.42492	1
AMN	1.07306	0.987118	1.16649	1
AMY2A	0.899752	0.82833	0.977333	1
AMY2B	0.877163	0.80664	0.953853	1
ANGPT1	1.08866	1.03784	1.14198	1
ANGPTL1	1.1281	0.98177	1.29624	1
ANGPTL3	1.02118	0.912083	1.14332	1
ANKRD54	1.02395	0.956823	1.09578	1
ANPEP	1.05433	0.914454	1.2156	1
ANXA11	1.00811	0.949678	1.07013	1
ANXA3	1.05728	1.00022	1.11759	1
ANXA4	1.0219	0.966809	1.08014	1
ANXA5	1.24806	1.0965	1.42058	1
AOC1	0.965515	0.896959	1.03931	1
AOC3	1.2427	1.08884	1.41831	1
APOH	1.15503	1.03858	1.28454	1
APRT	1.01463	0.933494	1.10281	1
ARG1	1.00347	0.931427	1.08109	1
ARHGAP1	0.920339	0.84322	1.00451	1
ARHGAP25	1.10338	1.03463	1.1767	1
ARHGEF12	1.04409	1.00535	1.08432	1
ARID4B	0.993424	0.902923	1.093	1
ARNT	0.979666	0.87699	1.09436	1
ART3	1.02986	0.921585	1.15086	1
ARTN	1.01214	0.924928	1.10758	1
ASAH2	1.13617	1.053	1.2259	1
ATF2	1.03546	0.978861	1.09534	1
ATG4A	1.05688	0.989388	1.12897	1
ATP5PO	0.912917	0.825692	1.00936	1
ATP6AP2	1.17114	1.06852	1.2836	1
ATP6V1D	0.954525	0.817882	1.114	1
ATP6V1F	1.07636	1.01484	1.1416	1
ATXN10	1.03048	0.974812	1.08932	1
AXIN1	1.05339	1.01126	1.09728	1
AXL	1.08313	0.939852	1.24825	1
AZU1	1.07154	1.01871	1.12711	1
B4GAT1	0.749505	0.639028	0.879081	1
BACH1	1.07957	1.024	1.13815	1
BAG6	1.10546	0.990257	1.23407	1
BANK1	1.02974	0.992326	1.06857	1
BAX	1.05925	1.01313	1.10747	1
BCAM	1.26774	1.08035	1.48764	1
BCR	1.07844	1.03321	1.12565	1
BGN	0.942136	0.910157	0.975239	1
BID	1.1047	1.04347	1.16951	1
BIN2	1.03995	0.995988	1.08585	1
BIRC2	1.07466	1.00885	1.14478	1
BLMH	0.996912	0.879463	1.13005	1
BLVRB	1.03478	0.976705	1.09631	1
BMP4	0.992617	0.910467	1.08218	1
BOC	0.954465	0.804074	1.13298	1
BPIFB1	1.00034	0.942512	1.06171	1
BST1	0.973996	0.896767	1.05787	1
BTC	1.05535	1.00111	1.11253	1
C1QA	1.1648	0.978771	1.38618	1
C2CD2L	1.17122	1.07161	1.2801	1
C4BPB	1.1958	1.0833	1.31999	1
CA1	1.02963	0.963336	1.10049	1
CA11	0.979371	0.860741	1.11435	1
CA13	1.01655	0.978135	1.05647	1
CA2	1.07524	1.01745	1.13631	1
CA9	1.12914	1.04304	1.22233	1
CALCOCO1	1.02158	0.984244	1.06033	1
CARHSP1	1.06419	0.986604	1.14787	1
CASP1	1.09085	1.03277	1.1522	1
CASP10	1.05978	1.00212	1.12076	1
CASP2	1.07792	1.01782	1.14157	1
CASP3	1.03727	0.991706	1.08494	1
CASP8	1.02377	0.961893	1.08963	1
CBLN4	0.922054	0.817635	1.03981	1
CCL13	1.10367	1.04359	1.16722	1
CCL2	1.14191	1.06158	1.22833	1
CCL24	1.07004	1.0207	1.12177	1
CCL26	1.06109	1.01896	1.10496	1
CCL28	1.11468	1.04463	1.18943	1
CCS	0.974735	0.896595	1.05969	1
CCT5	1.0685	0.980019	1.16497	1
CD109	0.9724	0.864441	1.09384	1
CD177	0.999173	0.969091	1.03019	1
CD1C	0.786488	0.672947	0.919186	1
CD200	0.879683	0.758633	1.02005	1
CD200R1	0.948364	0.84753	1.0612	1
CD209	0.996715	0.900339	1.10341	1
CD244	0.990694	0.859487	1.14193	1
CD300LG	0.913344	0.821661	1.01526	1
CD33	1.07073	1.01806	1.12612	1
CD34	0.74438	0.632295	0.876334	1
CD40LG	1.08479	1.03182	1.14047	1
CD58	0.685918	0.549448	0.856285	1
CD6	1.09977	1.02202	1.18344	1
CD69	1.07211	1.02428	1.12218	1
CD84	1.02905	0.907827	1.16647	1
CD8A	1.07837	0.999773	1.16315	1
CDC27	1.10172	1.03362	1.17432	1
CDC37	1.05901	1.01062	1.10971	1
CDH17	1.01114	0.955523	1.06999	1
CDH3	1.15862	1.04248	1.28771	1
CDH5	0.912882	0.800845	1.04059	1
CDH6	0.971817	0.87623	1.07783	1
CDHR1	1.04535	0.954665	1.14464	1
CDHR5	1.17861	1.06426	1.30524	1
CDKN2D	1.02974	0.986845	1.0745	1
CDON	1.0854	0.934257	1.26099	1
CEACAM3	1.07163	0.987973	1.16238	1
CEBPB	1.14577	1.03287	1.27102	1
CELA3A	0.958089	0.896475	1.02394	1
CEP164	1.04598	0.984381	1.11143	1
CEP43	1.09008	1.02839	1.15547	1
CERT	1.07299	1.00502	1.14557	1
CES3	1.00685	0.952647	1.06413	1
CETN2	1.08678	1.02538	1.15186	1
CHAC2	1.07743	1.00844	1.15112	1
CHEK2	0.972024	0.85904	1.09987	1
CHIT1	1.01531	0.989348	1.04195	1
CHL1	0.935705	0.820686	1.06684	1
CHMP1A	1.06242	1.00966	1.11794	1
CHRDL2	0.976036	0.901545	1.05668	1
CIAPIN1	1.09476	1.02824	1.16558	1
CLC	1.06829	1.00844	1.1317	1
CLEC11A	1.13969	1.05023	1.23677	1
CLEC4C	1.0569	0.974008	1.14684	1
CLIP2	1.05159	1.01557	1.08888	1
CLPP	1.05555	1.01285	1.10004	1
CLPS	1.04164	0.98571	1.10073	1
CLSPN	0.986185	0.878119	1.10755	1
CLSTN1	0.984122	0.90965	1.06469	1
CLTA	1.11136	1.02226	1.20822	1
CNDP1	0.941174	0.865456	1.02352	1
CNPY2	1.0924	1.02846	1.16032	1
CNPY4	1.06223	1.00779	1.11962	1
CNTN2	1.11939	1.02623	1.221	1
CNTN3	1.19302	1.05473	1.34945	1
CNTN4	0.813256	0.689659	0.959002	1
CNTNAP2	1.13853	1.03846	1.24825	1
COL1A1	0.909508	0.775291	1.06696	1
COL4A1	1.01392	0.918472	1.11929	1
COL9A1	1.03867	0.955533	1.12903	1
COMP	0.867213	0.770576	0.975969	1
COMT	1.05277	1.0024	1.10568	1
COPE	1.06411	0.980631	1.1547	1
CORO1A	1.04102	0.99582	1.08826	1
CPA1	1.06638	1.0017	1.13524	1
CPA2	1.10313	1.04062	1.1694	1
CPB1	1.05837	0.992592	1.12851	1
CPE	0.917411	0.83119	1.01258	1
CPPED1	1.04193	0.982954	1.10444	1
CPVL	1.19266	1.08176	1.31494	1
CR2	0.990212	0.910978	1.07634	1
CRACR2A	1.08054	1.03309	1.13017	1
CRADD	1.04098	0.98714	1.09776	1
CREG1	1.18605	1.0765	1.30675	1
CRHR1	1.00286	0.938728	1.07136	1
CRKL	1.04121	1.00287	1.08101	1
CRNN	0.993689	0.936194	1.05471	1
CRTAC1	0.832311	0.732799	0.945336	1
CRTAM	1.00737	0.932037	1.08879	1
CRX	0.995625	0.958325	1.03438	1
CST5	1.00035	0.931883	1.07385	1
CST6	1.01934	0.939334	1.10616	1
CTF1	1.0885	1.0387	1.14069	1
CTRB1	1.04251	0.972863	1.11714	1
CTRC	0.905974	0.852719	0.962554	1
CTSB	0.916781	0.850931	0.987726	1
CTSC	1.12969	1.03421	1.23399	1
CTSF	1.00776	0.913325	1.11197	1
CTSV	0.846105	0.767756	0.93245	1
CXCL1	1.0263	0.985065	1.06926	1
CXCL12	1.19444	1.08143	1.31925	1
CXCL14	1.08256	1.0166	1.15279	1
CXCL3	1.02553	0.983303	1.06957	1
CXCL5	1.05703	1.02105	1.09428	1
CXCL6	1.07472	1.02138	1.13085	1
DAB2	1.04951	1.01311	1.08723	1
DAPP1	1.01307	0.9803	1.04694	1
DARS1	0.982668	0.93029	1.03799	1
DBNL	1.04779	1.00411	1.09337	1
DCN	1.30339	1.10013	1.54422	1
DCTN1	1.06526	1.00341	1.13091	1
DCTN2	1.00805	0.966413	1.05148	1
DCTN6	1.05233	0.997388	1.1103	1
DCTPP1	1.07054	0.943829	1.21427	1
DCXR	1.12803	1.05143	1.21022	1
DDC	0.860201	0.791845	0.934459	1
DDR1	1.28099	1.08579	1.51128	1
DDX58	1.07952	1.01122	1.15244	1
DFFA	1.07216	1.01163	1.13631	1
DGKZ	0.959398	0.854817	1.07677	1
DIABLO	1.04004	1.00303	1.07843	1
DKK3	1.13254	0.994355	1.28994	1
DKKL1	0.967595	0.925084	1.01206	1
DNAJA2	1.07825	1.02783	1.13114	1
DNAJB8	1.04636	0.97718	1.12043	1
DNER	0.817419	0.705069	0.947672	1
DNPH1	1.10193	1.02239	1.18766	1
DOK2	1.04495	1.0117	1.0793	1
DPEP1	0.866255	0.798948	0.939232	1
DPEP2	0.935942	0.817555	1.07147	1
DPP4	0.796095	0.692283	0.915474	1
DRG2	1.06664	0.995441	1.14294	1
DSG3	1.02677	0.917175	1.14947	1
DSG4	0.939298	0.867984	1.01647	1
DUOX2	1.06021	1.00533	1.11809	1
DUSP3	0.99236	0.946396	1.04056	1
EBAG9	1.06431	1.02088	1.1096	1
EBI3_IL27	1.10403	0.972732	1.25304	1
ECE1	0.938506	0.837138	1.05215	1
EDAR	0.973153	0.931655	1.0165	1
EGF	1.06439	1.02408	1.10627	1
EIF4B	1.09924	1.0245	1.17943	1
EIF5A	0.989748	0.866035	1.13113	1
ENG	1.03222	0.823524	1.29379	1
ENO1	1.05175	1	1.10618	1
ENO2	1.03595	0.975458	1.1002	1
ENPP2	1.15658	1.00045	1.33707	1
ENTPD2	0.950559	0.866469	1.04281	1
ENTPD5	0.887075	0.737413	1.06711	1
ENTPD6	1.17214	1.0078	1.36328	1
EPCAM	0.94233	0.904169	0.982101	1
EPHA10	1.04323	0.983455	1.10665	1
EPHX2	1.0393	0.975997	1.10672	1
ERBB3	1.1877	0.971449	1.45209	1
ERBB4	0.864925	0.734784	1.01812	1
ERBIN	1.0448	1.00521	1.08595	1
ERP44	1.28769	1.10791	1.49664	1
ESM1	0.82481	0.737259	0.922757	1
F3	0.999199	0.862289	1.15785	1
FABP9	1.02139	0.952605	1.09513	1
FADD	1.0436	0.99033	1.09973	1
FAP	0.787055	0.683492	0.906309	1
FCGR2A	1.12619	1.04818	1.21	1
FCGR2B	1.04718	0.977486	1.12185	1
FCGR3B	1.02905	0.949482	1.11528	1
FCRL1	1.0739	0.987256	1.16816	1
FCRL2	1.05844	0.981225	1.14173	1
FCRL3	1.01983	0.948429	1.09662	1
FCRL5	1.09721	1.02767	1.17146	1
FCRL6	1.03079	0.97361	1.09133	1
FEN1	1.09471	1.03763	1.15493	1
FES	1.08857	1.00353	1.18081	1
FGF19	1.0003	0.951397	1.05172	1
FGF2	1.09834	1.03807	1.1621	1
FGF5	1.17066	1.03997	1.31777	1
FGR	1.11008	1.04715	1.1768	1
FHIT	1.04608	0.990166	1.10515	1
FIS1	1.08441	1.03035	1.14131	1
FKBP1B	1.0108	0.975753	1.04711	1
FKBP5	1.06387	1.01964	1.11002	1
FKBP7	1.08075	0.998658	1.1696	1
FLT4	1.20452	1.07248	1.35281	1
FMR1	1.05672	0.942404	1.1849	1
FOLR3	1.00272	0.982233	1.02363	1
FOSB	1.09257	0.990938	1.20462	1
FOXO1	1.04863	1.00121	1.0983	1
FOXO3	1.04665	1.00453	1.09053	1
FRZB	0.976264	0.836821	1.13894	1
FUCA1	1.03559	0.987083	1.08648	1
FUT8	1.11081	1.03866	1.18797	1
FXYD5	1.03824	0.976115	1.10431	1
FYB1	1.07048	1.0258	1.11711	1
GALNT2	0.806032	0.695061	0.93472	1
GALNT3	1.14531	1.0437	1.25682	1
GALNT7	1.03923	0.859526	1.25651	1
GAS6	1.32668	1.13621	1.54909	1
GBP2	1.05668	0.987952	1.13018	1
GBP4	1.10155	1.01645	1.19378	1
GDF2	0.891334	0.798313	0.995193	1
GFAP	1.07551	0.98848	1.17021	1
GFOD2	1.015	0.983465	1.04754	1
GFRA3	1.08216	0.939906	1.24594	1
GGA1	0.992521	0.93464	1.05399	1
GH1	0.991445	0.969617	1.01376	1
GH2	0.993117	0.968887	1.01795	1
GHRHR	0.975626	0.904804	1.05199	1
GHRL	1.03151	0.985101	1.0801	1
GKN1	1.23077	1.06327	1.42465	1
GLOD4	1.17533	1.05038	1.31514	1
GLT8D2	1.0165	0.931804	1.1089	1
GMPR	1.0661	0.98441	1.15458	1
GNE	1.10557	1.04121	1.17391	1
GNLY	1.09869	1.02098	1.18232	1
GOPC	1.03901	0.999271	1.08033	1
GP1BA	1.07568	0.9538	1.21313	1
GP2	0.962087	0.91674	1.00968	1
GP6	1.05822	1.01143	1.10718	1
GPA33	0.96206	0.934342	0.9906	1
GPC1	1.01952	0.892203	1.165	1
GPC5	0.978924	0.9121	1.05064	1
GPNMB	1.19933	1.04225	1.38009	1
GRAP2	1.02661	0.995281	1.05893	1
GRK5	1.04469	0.966055	1.12972	1
GSAP	1.00267	0.9562	1.05139	1
GSTP1	0.990434	0.933785	1.05052	1
GYS1	1.04259	0.998342	1.0888	1
GZMA	1.20385	1.07961	1.3424	1
GZMB	0.966835	0.908935	1.02842	1
GZMH	1.00918	0.957063	1.06414	1
HAGH	1.02825	0.974708	1.08473	1
HARS1	1.05124	0.998718	1.10653	1
HBQ1	0.920023	0.86285	0.980983	1
HCLS1	1.13471	1.05693	1.21822	1
HDGF	1.05735	1.01389	1.10267	1
HEBP1	0.979715	0.908022	1.05707	1
HGS	1.08599	1.03203	1.14277	1
HK2	1.1056	0.954817	1.2802	1
HLA_DRA	1.07773	0.967209	1.20089	1
HMBS	0.998393	0.911162	1.09397	1
HMOX1	0.871086	0.801047	0.947249	1
HMOX2	1.14549	1.05808	1.24012	1
HPCAL1	1.05355	0.998507	1.11162	1
HS6ST1	1.16719	1.04536	1.30322	1
HSP90B1	0.954784	0.894788	1.0188	1
HSPA1A	1.10079	1.04269	1.16212	1
HSPB1	1.10749	1.0433	1.17562	1
HTRA2	1.08416	1.01728	1.15545	1
ICA1	1.05482	1.00301	1.1093	1
ICAM2	1.04189	0.922604	1.17659	1
ICAM3	0.992576	0.857131	1.14942	1
ICOSLG	0.772665	0.628441	0.949988	1
IDI2	1.15261	1.06515	1.24725	1
IDS	0.655895	0.430933	0.998295	1
IFNG	1.02652	0.990798	1.06353	1
IFNGR1	1.37457	1.14744	1.64666	1
IFNGR2	1.14104	1.06074	1.22742	1
IGFBP1	0.966546	0.938576	0.99535	1
IGFBP2	0.996156	0.940441	1.05517	1
IGFBP3	0.835338	0.739705	0.943334	1
IKBKG	1.03908	0.995475	1.0846	1
IKZF2	0.975128	0.93056	1.02183	1
IL11	0.997026	0.934503	1.06373	1
IL13	0.951234	0.871163	1.03867	1
IL17D	1.07437	0.959365	1.20315	1
IL17F	1.01242	0.960285	1.06739	1
IL17RA	1.10864	1.01391	1.21223	1
IL17RB	0.931427	0.866013	1.00178	1
IL18RAP	0.992152	0.968974	1.01589	1
IL1A	1.03416	0.968354	1.10444	1
IL1R1	1.33664	1.12955	1.58171	1
IL1R2	1.11384	0.913916	1.35751	1
IL1RL2	0.9145	0.824298	1.01457	1
IL2	0.830806	0.731097	0.944114	1
IL20	1.01626	0.937491	1.10164	1
IL20RA	1.04057	0.953874	1.13514	1
IL22RA1	1.07132	0.980368	1.17071	1
IL24	1.03388	0.953708	1.12078	1
IL2RB	1.00268	0.90009	1.11696	1
IL32	0.899316	0.819679	0.986692	1
IL33	0.973511	0.877868	1.07957	1
IL34	0.9556	0.855152	1.06785	1
IL3RA	1.15358	1.01802	1.30718	1
IL4	1.01474	0.970216	1.06131	1
IL5	1.01573	0.987633	1.04462	1
IL5RA	1.04569	0.976771	1.11947	1
IL6R	1.10365	0.983289	1.23875	1
IL6ST	1.23764	0.988866	1.54901	1
IL7	1.06359	1.00051	1.13065	1
ILKAP	1.08041	1.01022	1.15547	1
IMPA1	1.01712	0.952446	1.08618	1
ING1	1.10268	1.01887	1.19337	1
INPP1	1.07702	1.00108	1.15872	1
INPPL1	1.05537	1.014	1.09842	1
IPCEF1	1.08196	1.03497	1.13109	1
IRAG2	1.06418	1.01862	1.11177	1
IRAK1	1.08877	1.02829	1.1528	1
IRAK4	1.04232	1.00307	1.0831	1
ISLR2	1.02585	0.921643	1.14184	1
ITGA6	0.973436	0.900993	1.0517	1
ITGB1BP1	1.15676	1.04844	1.27628	1
ITGB1BP2	1.05292	1.01522	1.09201	1
ITGB2	0.867033	0.754942	0.995768	1
ITGB5	0.983297	0.885176	1.09229	1
ITGB6	0.932404	0.817802	1.06307	1
ITGB7	1.05601	0.970868	1.14863	1
ITM2A	0.961614	0.900795	1.02654	1
IVD	1.0583	0.977149	1.14619	1
JCHAIN	1.061	0.994272	1.1322	1
KAZALD1	0.908502	0.834623	0.98892	1
KCNIP4	0.949394	0.87283	1.03268	1
KDR	1.24936	1.06765	1.46201	1
KEL	0.937046	0.83957	1.04584	1
KIFBP	1.04818	0.998929	1.09986	1
KIR3DL1	0.983657	0.952445	1.01589	1
KIRREL2	1.02929	0.931099	1.13784	1
KIT	0.796084	0.698087	0.907838	1
KLB	0.965436	0.91483	1.01884	1
KLK1	1.01901	0.98818	1.05079	1
KLK12	1.00676	0.977578	1.03681	1
KLK6	1.18119	1.0406	1.34078	1
KLRD1	1.11243	1.02535	1.20691	1
KRT14	1.01562	0.882867	1.16834	1
KRT5	1.06169	0.982558	1.14719	1
KYAT1	1.03528	0.965037	1.11063	1
L1CAM	1.04928	0.918638	1.19851	1
LACTB2	1.06571	1.00328	1.13202	1
LAG3	1.16971	1.0662	1.28328	1
LAIR2	1.05159	1.01191	1.09282	1
LAP3	1.10086	1.01572	1.19314	1
LAT	1.09243	1.03667	1.15119	1
LAT2	1.05239	1.01996	1.08585	1
LEFTY2	0.976651	0.904628	1.05441	1
LHB	1.003	0.95747	1.05069	1
LHPP	1.06831	1.00108	1.14005	1
LIFR	1.28811	1.09621	1.51361	1
LILRA2	1.1407	1.02293	1.27204	1
LILRB5	1.0282	0.971968	1.08769	1
LPO	1.11197	1.04263	1.18592	1
LRP1	0.872481	0.750729	1.01398	1
LRPAP1	1.10763	1.03864	1.18119	1
LSM1	1.00327	0.932433	1.07948	1
LTA	1.10248	0.999839	1.21566	1
LTO1	0.962323	0.870381	1.06398	1
LXN	0.95425	0.899275	1.01259	1
LY75	0.922246	0.834155	1.01964	1
LY9	1.14781	1.00668	1.30874	1
LYAR	1.06643	0.996294	1.14151	1
LYN	1.07107	1.02214	1.12233	1
LYPD1	0.976859	0.913895	1.04416	1
LYPD3	1.01321	0.901384	1.13891	1
LYPD8	1.04622	0.96832	1.1304	1
MAEA	0.979974	0.882586	1.08811	1
MAGED1	1.11253	1.02568	1.20673	1
MANF	1.04188	1.00763	1.07729	1
MAP2K6	1.0289	0.988918	1.0705	1
MAP3K5	1.0323	0.991867	1.07438	1
MAP4K5	1.02308	0.987262	1.06019	1
MAPK9	1.14304	1.04206	1.25381	1
MAPT	1.05039	0.971501	1.13569	1
MARCO	1.23687	1.06576	1.43546	1
MASP1	1.16355	0.982651	1.37775	1
MATN3	0.981316	0.869841	1.10708	1
MAVS	1.07221	1.0272	1.11919	1
MAX	1.06214	1.02252	1.10328	1
MDGA1	0.993444	0.938115	1.05204	1
MED18	1.07469	1.01944	1.13294	1
MEGF10	0.848374	0.767213	0.938122	1
MEGF9	1.2788	1.05353	1.55223	1
MEP1B	0.956593	0.925449	0.988786	1
MEPE	1.06483	0.908446	1.24812	1
MERTK	1.30616	1.11958	1.52384	1
MESD	1.03889	1.00579	1.07308	1
METAP1	0.992808	0.865637	1.13866	1
METAP1D	1.08718	1.03652	1.14031	1
METAP2	1.12581	1.05023	1.20682	1
MFAP3	1.00979	0.929457	1.09708	1
MGLL	1.02351	0.978108	1.07101	1
MGMT	1.0234	0.990258	1.05764	1
MIF	1.04317	0.984033	1.10586	1
MITD1	1.04606	1.00387	1.09002	1
MMP13	1.05129	0.92877	1.18997	1
MNDA	1.06353	1.02485	1.10368	1
MOG	1.13463	1.01224	1.27182	1
MPI	1.05694	1.00938	1.10673	1
MPIG6B	1.08061	1.02458	1.13971	1
MRPL46	1.18939	1.03467	1.36725	1
MSRA	1.0793	1.02231	1.13948	1
MSTN	0.940347	0.872819	1.0131	1
MTPN	0.953985	0.83986	1.08362	1
MUC16	1.00944	0.988288	1.03105	1
MYO9B	1.05219	0.992049	1.11598	1
MYOC	0.883385	0.809689	0.963789	1
MZT1	1.08011	1.00214	1.16416	1
NAAA	0.944578	0.882701	1.01079	1
NAMPT	1.10198	1.03069	1.1782	1
NBN	1.11698	1.04398	1.19509	1
NCF2	1.07665	1.0309	1.12443	1
NCK2	1.04628	1.00806	1.08596	1
NCLN	0.965404	0.890047	1.04714	1
NDRG1	1.06997	1.01183	1.13144	1
NELL2	0.924782	0.808587	1.05768	1
NFATC1	1.04016	0.999482	1.08249	1
NFATC3	1.0978	1.02977	1.17034	1
NGF	0.921881	0.663978	1.27996	1
NINJ1	1.03733	0.965148	1.11491	1
NME3	0.984144	0.830681	1.16596	1
NMNAT1	1.09133	1.04035	1.14481	1
NOTCH1	0.88012	0.686574	1.12823	1
NPTN	1.01392	0.963866	1.06656	1
NPTX1	1.03632	0.941734	1.1404	1
NPTXR	0.890622	0.793258	0.999936	1
NRP1	1.27018	1.10146	1.46473	1
NRP2	1.22455	1.07073	1.40046	1
NRTN	1.06544	0.985474	1.1519	1
NSFL1C	1.09068	1.02832	1.15682	1
NT5C3A	0.974365	0.930971	1.01978	1
NT5E	1.13064	1.05638	1.21013	1
NTF3	1.16135	1.0418	1.29461	1
NTF4	1.08265	0.981395	1.19434	1
NTRK2	0.839079	0.719141	0.979021	1
NUB1	1.05505	1.00674	1.10568	1
NUDC	1.10468	1.03789	1.17577	1
NUDT2	0.941743	0.876724	1.01158	1
NXPH1	1.05674	0.954606	1.16981	1
OBP2B	0.973041	0.911837	1.03835	1
ODAM	0.8737	0.808518	0.944136	1
OPTC	0.923984	0.846351	1.00874	1
PADI2	1.06307	0.996285	1.13433	1
PADI4	1.04973	0.998726	1.10334	1
PAEP	1.02038	0.98546	1.05653	1
PAK4	1.09065	1.02371	1.16196	1
PAPPA	1.04365	0.957978	1.13699	1
PARK7	1.10513	1.02537	1.19109	1
PBLD	1.1259	1.04367	1.2146	1
PCDH1	1.3637	1.14747	1.62068	1
PCDH17	0.982986	0.88333	1.09388	1
PDCD1LG2	1.19826	1.058	1.35711	1
PDCD6	1.06623	1.00404	1.13228	1
PDGFRA	1.17209	1.02095	1.34562	1
PDGFRB	0.980573	0.875881	1.09778	1
PDLIM7	1.04812	1.01616	1.0811	1
PDP1	1.10597	1.02673	1.19133	1
PEAR1	0.943701	0.793165	1.12281	1
PECAM1	1.16904	1.02779	1.32969	1
PFDN2	1.06143	0.986959	1.14151	1
PFKFB2	1.07374	1.02068	1.12955	1
PIK3AP1	1.05945	0.995032	1.12804	1
PKLR	1.033	0.973864	1.09572	1
PLA2G10	0.953659	0.892563	1.01894	1
PLA2G1B	0.934341	0.856258	1.01954	1
PLA2G4A	1.05353	1.00725	1.10194	1
PLA2G7	1.15846	1.02535	1.30884	1
PLAU	1.04218	0.912356	1.19047	1
PLPBP	1.05665	0.996453	1.12048	1
PLXDC1	0.922717	0.812872	1.04741	1
PLXNA4	1.09058	1.03882	1.14493	1
PLXNB3	1.11141	1.02217	1.20844	1
PM20D1	0.986158	0.965734	1.00701	1
PMVK	1.03474	0.99659	1.07435	1
PNLIPRP2	1.01119	0.997465	1.02509	1
PNPT1	1.00911	0.974876	1.04454	1
PODXL	0.891791	0.68795	1.15603	1
PODXL2	1.06092	0.924449	1.21755	1
PPCDC	1.14662	1.05709	1.24373	1
PPIB	1.06083	1.01725	1.10629	1
PPM1A	0.997614	0.877961	1.13357	1
PPME1	1.06238	0.995669	1.13357	1
PPP1R2	1.07905	1.0267	1.13407	1
PPP1R9B	1.06815	1.02567	1.11238	1
PPP3R1	1.18749	1.0787	1.30726	1
PRDX1	0.969564	0.926393	1.01475	1
PRDX5	1.03923	0.97939	1.10274	1
PRELP	1.26256	1.0649	1.4969	1
PRKAR1A	1.0673	1.01758	1.11944	1
PRKCQ	0.976568	0.888198	1.07373	1
PRL	0.978781	0.928383	1.03191	1
PROC	1.22557	1.04969	1.43091	1
PROK1	1.10916	1.03541	1.18817	1
PRSS27	1.16922	1.05982	1.28992	1
PRTFDC1	1.01898	0.982832	1.05646	1
PRTG	1.0102	0.861248	1.18492	1
PSG1	1.02209	0.986691	1.05875	1
PSMA1	0.913222	0.83256	1.0017	1
PSMD9	1.09407	1.02233	1.17085	1
PSME1	1.18104	1.06399	1.31096	1
PTEN	0.966856	0.845538	1.10558	1
PTH1R	1.17724	1.07631	1.28763	1
PTPN6	1.02357	0.979109	1.07005	1
PTPRF	1.05414	0.920467	1.20722	1
PTPRM	0.979008	0.833147	1.15041	1
PTPRS	0.945112	0.807391	1.10632	1
PTX3	1.05844	0.976137	1.14769	1
PVALB	1.01931	0.984095	1.05579	1
RAB37	1.01602	0.967675	1.06679	1
RAB6B	1.06998	0.986396	1.16064	1
RABEPK	1.07334	1.00442	1.147	1
RABGAP1L	1.09046	1.02147	1.16412	1
RAD23B	1.0462	0.960173	1.13994	1
RANGAP1	0.963569	0.883509	1.05088	1
RASA1	1.03722	0.917585	1.17246	1
RBKS	1.11108	1.02835	1.20047	1
RCOR1	1.0868	0.99889	1.18245	1
RET	1.11063	1.00546	1.2268	1
RGMA	0.913569	0.807929	1.03302	1
RGS8	0.972744	0.91306	1.03633	1
RHOC	1.01739	0.983198	1.05278	1
RILP	1.09369	1.02598	1.16587	1
RNF41	1.09898	1.03665	1.16505	1
ROBO2	1.22657	1.03521	1.45331	1
ROR1	1.05866	0.935559	1.19795	1
RP2	1.1197	1.02198	1.22675	1
RRM2B	1.06002	0.998935	1.12483	1
RUVBL1	1.03275	0.993945	1.07307	1
RWDD1	1.07675	1.01208	1.14554	1
S100A16	1.00583	0.942096	1.07388	1
S100A4	1.0438	0.973896	1.11872	1
SAMD9L	1.08776	1.03069	1.14798	1
SCARB1	1.02003	0.950072	1.09514	1
SCARF2	1.2225	1.06725	1.40033	1
SCG3	1.06338	0.947615	1.19329	1
SCGB1A1	0.929042	0.86715	0.995351	1
SCGB3A2	1.01937	0.974775	1.066	1
SCP2	1.00692	0.954705	1.062	1
SCRN1	1.03213	0.961383	1.10809	1
SDC4	1.01699	0.934692	1.10653	1
SELPLG	1.22239	1.05801	1.41231	1
SEMA4C	1.01331	0.87821	1.1692	1
SEMA4D	1.17288	1.02805	1.33812	1
SEMA7A	1.10084	0.962247	1.25939	1
SEPTIN9	1.13123	0.990905	1.29142	1
SERPINA11	1.1777	1.07024	1.29595	1
SERPINA12	1.05317	1.01778	1.0898	1
SERPINA9	1.07282	1.01558	1.13328	1
SERPINB1	1.04533	1.00089	1.09174	1
SERPINB5	0.982076	0.903784	1.06715	1
SERPINB6	1.11547	1.04371	1.19216	1
SERPINB9	1.0453	0.926111	1.17983	1
SESTD1	1.06145	0.99837	1.12851	1
SEZ6L	1.02219	0.890289	1.17362	1
SEZ6L2	0.999102	0.847416	1.17794	1
SF3B4	1.01838	0.965642	1.074	1
SH2B3	1.03289	0.991417	1.0761	1
SH2D1A	1.08526	1.01679	1.15834	1
SHMT1	1.06632	1.01819	1.11672	1
SIGLEC15	1.05524	1.004	1.1091	1
SIGLEC5	1.03148	0.996368	1.06784	1
SIGLEC9	1.13929	0.999542	1.29857	1
SIRPA	1.13539	1.05732	1.21923	1
SIRT2	1.04755	1.00138	1.09584	1
SIRT5	1.03512	0.962447	1.11329	1
SKAP2	1.06358	1.02445	1.10422	1
SLAMF1	1.12175	1.04826	1.20039	1
SLAMF7	1.11613	1.0458	1.19118	1
SLC27A4	1.08978	1.03047	1.15251	1
SLC39A14	1.18446	1.06124	1.32198	1
SLIT2	1.01856	0.943442	1.09967	1
SLITRK2	1.05503	0.959531	1.16003	1
SLITRK6	1.03014	0.917615	1.15647	1
SMARCA2	1.032	0.976776	1.09035	1
SMPDL3A	0.960798	0.905036	1.01999	1
SNAP23	1.05156	1.00439	1.10094	1
SNX9	1.08768	1.02665	1.15235	1
SOD1	1.15136	1.06185	1.24841	1
SOD2	1.14655	1.03766	1.26688	1
SORD	1.10618	1.04477	1.17119	1
SPARCL1	1.00907	0.874728	1.16405	1
SPINK5	1.00033	0.89152	1.12243	1
SPOCK1	0.860309	0.738321	1.00245	1
SPRY2	1.05265	1.00833	1.09891	1
SRC	1.02176	0.988791	1.05583	1
SSB	1.0269	0.959601	1.09892	1
ST3GAL1	1.03685	0.945732	1.13674	1
STAMBP	1.0914	1.0259	1.16109	1
STAT5B	1.02114	0.99193	1.0512	1
STIP1	1.08322	1.02093	1.14931	1
STK24	1.06779	1.00082	1.13924	1
STK4	1.03203	0.985807	1.08043	1
STX16	1.0696	1.00005	1.144	1
STX6	1.08947	1.02879	1.15372	1
STXBP3	1.08148	0.988469	1.18325	1
SUGT1	1.02877	0.978154	1.08201	1
SULT1A1	0.998907	0.968997	1.02974	1
SUSD1	1.12684	1.03675	1.22476	1
TACC3	1.02471	0.990519	1.06009	1
TACSTD2	0.828163	0.716722	0.956932	1
TANK	1.05711	0.998503	1.11916	1
TARBP2	1.08712	1.03404	1.14293	1
TBC1D17	1.13036	1.03889	1.22989	1
TBC1D23	1.0457	1.00133	1.09204	1
TBC1D5	1.07393	1.02375	1.12657	1
TBCB	1.04632	1.00515	1.08917	1
TBCC	1.05888	1.00805	1.11227	1
TBL1X	1.0415	0.993396	1.09194	1
TCL1A	1.05667	1.01697	1.09791	1
TCL1B	0.978906	0.928827	1.03169	1
TDGF1	1.00987	0.98282	1.03767	1
TEK	0.963635	0.805391	1.15297	1
TGFBI	0.992664	0.857312	1.14939	1
TGFBR3	1.15934	1.02117	1.31619	1
TGM2	1.02653	0.97479	1.08102	1
THBS4	1.03667	0.953746	1.12681	1
TIA1	1.05787	1.02317	1.09375	1
TIE1	1.02646	0.933208	1.12902	1
TIGAR	1.14047	1.04991	1.23885	1
TIMP4	1.18335	1.07711	1.30008	1
TINAGL1	1.27568	1.06924	1.52198	1
TJAP1	1.05697	1.00886	1.10739	1
TLR3	1.06589	0.999124	1.13713	1
TMPRSS15	1.07792	1.03245	1.12538	1
TMPRSS5	0.899682	0.813122	0.995457	1
TNC	1.14572	1.05654	1.24242	1
TNFAIP8	1.00493	0.900677	1.12124	1
TNFRSF10C	1.14931	1.05985	1.24631	1
TNFRSF13C	1.1049	1.0078	1.21135	1
TNFSF10	1.0841	0.930819	1.26262	1
TNFSF11	0.927708	0.869892	0.989366	1
TNFSF12	0.833537	0.726298	0.956611	1
TP53	1.1123	1.01555	1.21826	1
TP53INP1	0.900192	0.78312	1.03477	1
TPMT	1.00906	0.954545	1.0667	1
TPPP3	1.01916	0.921597	1.12705	1
TPSAB1	1.10252	1.0223	1.18903	1
TPT1	0.982021	0.921694	1.0463	1
TRAF2	1.00625	0.951726	1.06389	1
TREML2	1.14415	1.02252	1.28026	1
TRIM21	0.985584	0.935841	1.03797	1
TRIM5	1.03059	0.984421	1.07891	1
TSHB	0.958051	0.909203	1.00952	1
TSLP	1.0542	0.988628	1.12412	1
TSPAN1	0.982583	0.927749	1.04066	1
TST	1.03994	0.985818	1.09702	1
TXNRD1	1.15421	1.06201	1.25442	1
TYMP	1.09578	1.03145	1.16413	1
TYRO3	1.01572	0.883827	1.16729	1
UBAC1	1.03554	0.924343	1.16011	1
USO1	1.03983	0.995104	1.08657	1
USP8	1.06234	1.01845	1.10813	1
UXS1	1.09957	1.02066	1.18457	1
VAMP5	1.09943	1.02569	1.17848	1
VASH1	1.05949	1.00978	1.11166	1
VASN	1.20837	1.04441	1.39806	1
VAT1	0.892998	0.729634	1.09294	1
VCAM1	1.26148	1.09594	1.45202	1
VCAN	1.06136	0.932895	1.20752	1
VEGFD	1.06013	0.955347	1.17641	1
VIM	1.01696	0.981447	1.05376	1
VPS37A	1.06653	1.01568	1.11992	1
VPS53	1.07462	1.02226	1.12966	1
VSTM2L	1.1164	1.04783	1.18945	1
VTA1	1.05681	1.00028	1.11653	1
VTCN1	0.927023	0.814984	1.05447	1
WAS	1.01054	0.951083	1.07372	1
WASF1	1.0505	1.00691	1.09598	1
WASF3	1.01214	0.964707	1.06191	1
WIF1	1.12163	1.00301	1.25427	1
WWP2	1.07949	1.00365	1.16107	1
XPNPEP2	0.935845	0.900933	0.972111	1
XRCC4	1.14815	1.03491	1.27378	1
YES1	1.06106	1.02505	1.09834	1
ZBTB16	1.07697	1.02047	1.1366	1
AAMDC	1.11638	1.02245	1.21893	1
ABCA2	1.16602	1.02611	1.32501	1
ABO	1.0135	0.981799	1.04622	1
ABRAXAS2	1.09118	1.01685	1.17094	1
ACADM	1.07482	1.01026	1.14351	1
ACADSB	1.04106	0.989219	1.09562	1
ACE	1.05125	0.884784	1.24903	1
ACOT13	1.0651	1.02274	1.10922	1
ACP1	0.885427	0.79559	0.985409	1
ACRBP	1.06726	0.953206	1.19497	1
ACRV1	1.04994	0.997204	1.10547	1
ACSL1	0.963784	0.844142	1.10038	1
ACTN2	1.14249	1.06132	1.22988	1
ACY3	1.12618	1.03718	1.22281	1
ACYP1	1.11807	1.04282	1.19876	1
ADAMTS1	1.23324	1.07452	1.41541	1
ADAMTSL4	1.18995	0.977539	1.44851	1
ADAMTSL5	0.959953	0.853922	1.07915	1
ADD1	1.02287	0.958416	1.09165	1
ADGRE1	1.08443	0.999679	1.17636	1
ADGRV1	0.953608	0.888582	1.02339	1
ADRA2A	0.98464	0.920044	1.05377	1
AFAP1	1.03852	0.982535	1.09769	1
AFM	1.42495	1.14749	1.7695	1
AGBL2	0.999326	0.948264	1.05314	1
AGT	0.953586	0.772673	1.17686	1
AHNAK2	1.22266	1.05332	1.41923	1
AHSA1	0.990331	0.923424	1.06208	1
AHSG	1.06271	0.895681	1.26088	1
AIDA	1.00753	0.9538	1.06428	1
AIF1L	1.0477	0.965649	1.13672	1
AK2	1.05722	1.01251	1.1039	1
AKAP12	0.822236	0.651348	1.03796	1
AKR1B10	1.01542	0.942481	1.094	1
AKT2	1.02584	0.989079	1.06397	1
ALDH2	1.04338	0.958061	1.1363	1
ALDH5A1	1.16174	1.059	1.27446	1
ALMS1	1.05483	0.950996	1.17001	1
ALPI	0.970637	0.934285	1.0084	1
AMDHD2	0.985379	0.824727	1.17733	1
AMIGO1	1.00383	0.914381	1.10202	1
AMOT	0.981671	0.872449	1.10457	1
AMOTL2	1.08928	0.995312	1.19211	1
AMPD3	0.964604	0.905256	1.02784	1
AMY1A_AMY1B_AMY1C	0.947529	0.86115	1.04257	1
ANK2	0.988451	0.923801	1.05763	1
ANKMY2	1.03419	0.975606	1.0963	1
ANKRA2	0.949093	0.870024	1.03535	1
ANP32C	0.995311	0.883147	1.12172	1
ANXA1	1.11685	1.01134	1.23337	1
AP2B1	1.15295	1.05063	1.26522	1
AP3S2	1.16559	1.06331	1.27771	1
APOA2	0.994379	0.906456	1.09083	1
APOA4	1.19946	1.06103	1.35595	1
APOB	1.08589	0.884372	1.33332	1
APOBR	1.07236	0.959553	1.19844	1
APOE	0.954165	0.889152	1.02393	1
APOL1	0.927224	0.854146	1.00655	1
APPL2	1.02827	0.986447	1.07187	1
ARF6	1.0404	0.996376	1.08638	1
ARFIP1	1.05135	0.983552	1.12382	1
ARG2	1.01165	0.908356	1.1267	1
ARHGAP30	0.94934	0.839587	1.07344	1
ARHGAP45	1.06654	1.00823	1.12822	1
ARHGAP5	0.989845	0.930181	1.05334	1
ARHGEF1	1.08755	1.03327	1.14468	1
ARHGEF10	1.05322	1.00343	1.10547	1
ARID3A	0.989108	0.878156	1.11408	1
ARL13B	1.08716	1.01786	1.16118	1
ARL2BP	1.07655	0.958376	1.2093	1
ARMCX2	0.947369	0.87221	1.029	1
ARNTL	1.07025	0.982458	1.16589	1
ART5	1.01272	0.94027	1.09076	1
ASPN	0.987753	0.836889	1.16581	1
ASPSCR1	1.06668	0.996776	1.14148	1
ASRGL1	1.02126	0.97535	1.06933	1
ASS1	1.03725	0.97652	1.10175	1
ATF4	1.03145	0.897819	1.18497	1
ATP1B1	1.00356	0.909102	1.10784	1
ATP1B2	0.889574	0.763601	1.03633	1
ATP1B3	0.978845	0.866	1.10639	1
ATP1B4	0.9724	0.867325	1.09021	1
ATP2B4	0.962768	0.890024	1.04146	1
ATP5F1D	1.05898	0.969833	1.15633	1
ATP6V1G1	1.10961	1.04184	1.18178	1
ATP6V1G2	1.04542	0.99649	1.09676	1
ATRN	1.46434	1.11973	1.91501	1
ATXN2	1.03389	0.991192	1.07842	1
ATXN3	1.07889	1.00424	1.1591	1
AZI2	1.12364	1.03791	1.21645	1
B3GAT3	0.877434	0.692445	1.11184	1
BABAM1	0.912922	0.772105	1.07942	1
BATF	1.03193	0.978026	1.08881	1
BCAT2	0.918855	0.836332	1.00952	1
BCHE	1.28741	1.08606	1.52608	1
BCL2	1.14082	1.06029	1.22747	1
BCL2L1	1.04305	0.995628	1.09272	1
BCL7A	0.963349	0.892051	1.04035	1
BCL7B	1.01611	0.919461	1.12293	1
BECN1	1.143	1.06066	1.23174	1
BEX3	0.989693	0.893035	1.09681	1
BGLAP	0.990107	0.940508	1.04232	1
BHLHE40	0.969798	0.905495	1.03867	1
BHMT2	0.967471	0.805041	1.16267	1
BLOC1S2	0.992195	0.929889	1.05868	1
BLOC1S3	1.11844	1.00186	1.24859	1
BMP10	0.916056	0.778613	1.07776	1
BNIP2	1.13186	0.993253	1.28981	1
BOLA1	1.13434	1.04538	1.23087	1
BOLA2_BOLA2B	1.08418	0.995223	1.18109	1
BRAP	1.04161	0.998149	1.08696	1
BRD1	0.852889	0.724867	1.00352	1
BRD2	0.933167	0.808813	1.07664	1
BRD3	1.09546	1.00249	1.19706	1
BRDT	1.22226	1.07916	1.38433	1
BRME1	1.05136	0.940375	1.17545	1
BRSK2	1.03198	0.913929	1.16529	1
BSND	1.03703	0.903042	1.1909	1
BTD	0.944081	0.757086	1.17726	1
BTLA	0.993588	0.941164	1.04893	1
BTN1A1	0.961352	0.849587	1.08782	1
BTNL10	0.799269	0.697486	0.915906	1
C1GALT1C1	1.04241	0.901955	1.20474	1
C1QBP	1.0671	1.00506	1.13298	1
C1QL2	0.975948	0.875965	1.08734	1
C1QTNF5	1.16849	1.02966	1.32603	1
C1QTNF6	1.13062	0.985458	1.29717	1
C1QTNF9	0.8808	0.802197	0.967105	1
C2ORF69	1.0823	1.00476	1.16582	1
C7ORF50	1.1686	0.985502	1.3857	1
C8B	1.27356	1.0935	1.48328	1
C9ORF40	1.02072	0.965046	1.07961	1
CA7	0.862182	0.745602	0.996991	1
CA8	1.07371	0.908171	1.26943	1
CABP2	1.05558	0.983431	1.13303	1
CACNA1C	0.972634	0.837562	1.12949	1
CACNA1H	0.976437	0.897829	1.06193	1
CACNB1	1.01312	0.93582	1.0968	1
CACNB3	1.08987	1.03233	1.15061	1
CACYBP	1.06528	1.01763	1.11516	1
CADPS	1.01276	0.904687	1.13375	1
CALCOCO2	1.11312	1.04842	1.18181	1
CALY	0.978988	0.861347	1.1127	1
CAMLG	1.07279	0.986427	1.16672	1
CAMSAP1	1.05062	1.00741	1.09569	1
CAPN3	1.04775	0.92949	1.18105	1
CAPS	1.03717	0.992372	1.084	1
CASC3	1.19699	1.07616	1.33139	1
CASP4	1.00559	0.9781	1.03384	1
CASP7	1.05144	0.995457	1.11058	1
CASP9	1.04278	0.967664	1.12372	1
CASQ2	0.989848	0.895693	1.0939	1
CAT	1.06027	0.975674	1.15219	1
CBLN1	1.00267	0.953598	1.05427	1
CBS	1.1143	1.0213	1.21578	1
CBX2	1.06128	0.94734	1.18893	1
CCAR2	1.0167	0.937054	1.10311	1
CCDC28A	1.06827	0.910358	1.25358	1
CCDC50	1.07783	1.01826	1.1409	1
CCER2	1.06544	0.98914	1.14764	1
CCND2	0.956192	0.843987	1.08331	1
CCNE1	0.984415	0.933723	1.03786	1
CD164L2	1.04107	0.915505	1.18385	1
CD2	1.06419	0.947505	1.19524	1
CD226	1.07606	0.962694	1.20277	1
CD3D	0.90018	0.776479	1.04359	1
CD3E	1.10912	0.982234	1.25239	1
CD3G	1.03166	0.980315	1.0857	1
CD5L	1.09712	0.99675	1.2076	1
CD82	1.00232	0.894009	1.12376	1
CD86	0.962322	0.824048	1.1238	1
CDA	1.09951	1.00309	1.20519	1
CDAN1	0.934574	0.759326	1.15027	1
CDC123	1.00077	0.929002	1.07807	1
CDC25A	0.929395	0.820541	1.05269	1
CDC26	1.08139	1.0132	1.15417	1
CDC42BPB	1.07988	1.03394	1.12786	1
CDH22	0.97245	0.821735	1.15081	1
CDH23	0.721093	0.601267	0.864799	1
CDH4	1.00006	0.904474	1.10575	1
CDK1	1.1886	1.0453	1.35154	1
CDK5RAP3	1.09155	1.01256	1.17671	1
CDKL5	1.03926	0.95177	1.13479	1
CEACAM16	1.00125	0.946319	1.05938	1
CEACAM18	0.99693	0.931864	1.06654	1
CEACAM19	1.20271	1.07248	1.34875	1
CEACAM20	1.03519	0.933705	1.14769	1
CEBPA	1.05942	0.937218	1.19755	1
CELA2A	0.959797	0.892361	1.03233	1
CELSR2	1.23739	1.05627	1.44956	1
CEMIP2	1.12562	0.991859	1.27742	1
CEND1	0.960531	0.883402	1.04439	1
CENPF	1.04417	0.961964	1.13341	1
CENPJ	1.04007	0.975145	1.10933	1
CEP112	1.12827	1.0266	1.24001	1
CEP152	1.09022	0.980798	1.21185	1
CEP170	1.07929	1.01777	1.14453	1
CEP290	1.08051	0.993412	1.17525	1
CEP350	1.03025	0.908892	1.16781	1
CETN3	1.09438	1.03172	1.16085	1
CFHR2	1.11155	1.02182	1.20917	1
CFHR4	1.05336	0.987709	1.12338	1
CFP	1.28646	1.0866	1.5231	1
CGB3_CGB5_CGB8	1.08336	0.963781	1.21777	1
CGN	1.03039	0.916353	1.15863	1
CHAD	0.856419	0.781416	0.938622	1
CHM	1.08873	1.00894	1.17483	1
CHMP6	1.1347	1.0467	1.23009	1
CHP1	0.987152	0.924759	1.05376	1
CHRM1	0.950536	0.832365	1.08548	1
CINP	0.909502	0.811705	1.01908	1
CIRBP	1.08269	1.03152	1.1364	1
CKB	0.99658	0.928537	1.06961	1
CLASP1	1.02805	0.964901	1.09533	1
[truncated: 9,685 more rows]

## Sheet: ST2
Supplementary Table 2: Baseline characteristics of UK Biobank participants in the derivation and validation sets.
General population
Participants' characteristics	Overall	Derivation set	Validation set	P value
	N = 51,010	N = 35,704	N = 15,306
Incident MI (%)	2014 (3.9)	1396 (3.9)	618 (4.0)	0.513139
Age, years	58.0 [50.0, 63.0]	58.0 [50.0, 63.0]	58.0 [50.0, 63.0]	0.426
Sex (female)	27992 (54.9)	19572 (54.8)	8420 (55.0)	0.694149
Education, years	15.0 [10.0, 20.0]	15.0 [10.0, 20.0]	15.0 [10.0, 20.0]	0.771
Diabetes (%)	2694 (5.3)	1892 (5.3)	802 (5.2)	0.800218
Current smoker (%)	5349 (10.5)	3697 (10.4)	1652 (10.8)	0.143
Body mass index	26.7 [24.2, 29.9]	26.7 [24.2, 29.9]	26.7 [24.1, 29.8]	0.229
Systolic blood pressure, mmHg	138.0 [126.0, 152.0]	138.0 [126.0, 152.0]	138.0 [126.0, 152.0]	0.526
Diastolic blood pressure, mmHg	82.0 [75.0, 89.0]	82.0 [75.0, 89.0]	82.0 [75.0, 89.0]	0.565
Total cholesterol, mmol/L	5.6 [4.9, 6.4]	5.6 [4.9, 6.4]	5.6 [4.9, 6.4]	0.795
Triglyceride, mmol/L	1.5 [1.0, 2.1]	1.5 [1.0, 2.1]	1.5 [1.0, 2.1]	0.533
HDL cholesterol, mmol/L	1.4 [1.2, 1.7]	1.4 [1.2, 1.7]	1.4 [1.2, 1.7]	0.549
LDL cholesterol, mmol/L	3.5 [2.9, 4.1]	3.5 [2.9, 4.1]	3.5 [2.9, 4.1]	0.766
C-reactive protein, mg/L	1.3 [0.7, 2.8]	1.4 [0.7, 2.8]	1.3 [0.7, 2.8]	0.366
eGFR, mL/min/1.73m2	100.7 [85.3, 118.5]	100.7 [85.4, 118.5]	100.6 [85.2, 118.6]	0.881
Female						Male
Participants' characteristics	Overall	Derivation set	Validation set	P value		Participants' characteristics	Overall	Derivation set	Validation set	P value
	N = 27,992	N = 19,572	N = 8,420				N = 23,018	N = 16,132	N = 6,886
Incident MI (%)	703 (2.5)	501 (2.6)	202 (2.4)	0.455357		Incident MI (%)	1311 (5.7)	895 (5.5)	416 (6.0)	0.147755
Age, years	58.0 [50.0, 63.0]	58.0 [50.0, 63.0]	58.0 [50.0, 63.0]	0.925		Age, years	58.0 [50.0, 64.0]	58.0 [50.0, 64.0]	58.0 [50.0, 64.0]	0.301
Sex (female)	-	-	-	-		Sex (female)	-	-	-	-
Education, years	15.0 [10.0, 20.0]	15.0 [10.0, 20.0]	15.0 [10.0, 20.0]	0.905		Education, years	19.0 [10.0, 20.0]	19.0 [10.0, 20.0]	19.0 [10.0, 20.0]	0.501
Diabetes (%)	1098 (3.9)	763 (3.9)	335 (4.0)	0.77687		Diabetes (%)	1596 (6.9)	1129 (7.0)	467 (6.8)	0.57268
Current smoker (%)	2491 (8.9)	1750 (8.9)	741 (8.8)	0.721296		Current smoker (%)	2858 (12.4)	1962 (12.2)	896 (13.0)	0.07702
Body mass index	26.2 [23.5, 29.8]	26.2 [23.5, 29.8]	26.2 [23.5, 29.8]	0.908		Body mass index	27.2 [25.0, 29.9]	27.3 [25.0, 29.9]	27.1 [24.8, 29.9]	0.056
Systolic blood pressure, mmHg	135.0 [122.0, 150.0]	135.0 [122.0, 150.0]	135.0 [122.0, 150.0]	0.592		Systolic blood pressure, mmHg	141.0 [130.0, 154.0]	141.0 [130.0, 154.0]	141.0 [130.0, 155.0]	0.713
Diastolic blood pressure, mmHg	80.0 [73.0, 88.0]	80.0 [73.0, 88.0]	80.0 [73.0, 87.0]	0.739		Diastolic blood pressure, mmHg	84.0 [77.0, 91.0]	84.0 [77.0, 91.0]	84.0 [77.0, 91.0]	0.625
Total cholesterol, mmol/L	5.8 [5.1, 6.6]	5.8 [5.1, 6.6]	5.8 [5.1, 6.6]	0.182		Total cholesterol, mmol/L	5.4 [4.7, 6.2]	5.5 [4.7, 6.2]	5.4 [4.7, 6.2]	0.225
Triglyceride, mmol/L	1.3 [1.0, 1.9]	1.3 [1.0, 1.9]	1.3 [1.0, 1.9]	0.704		Triglyceride, mmol/L	1.7 [1.2, 2.4]	1.7 [1.2, 2.4]	1.7 [1.2, 2.4]	0.23
HDL cholesterol, mmol/L	1.6 [1.3, 1.8]	1.6 [1.3, 1.8]	1.6 [1.3, 1.8]	0.893		HDL cholesterol, mmol/L	1.2 [1.1, 1.4]	1.2 [1.1, 1.4]	1.2 [1.1, 1.5]	0.623
LDL cholesterol, mmol/L	3.6 [3.0, 4.2]	3.5 [3.0, 4.2]	3.6 [3.0, 4.2]	0.246		LDL cholesterol, mmol/L	3.5 [2.9, 4.0]	3.5 [2.9, 4.0]	3.4 [2.9, 4.0]	0.374
C-reactive protein, mg/L	1.4 [0.7, 3.0]	1.4 [0.7, 3.0]	1.4 [0.7, 3.0]	0.15		C-reactive protein, mg/L	1.3 [0.7, 2.6]	1.3 [0.7, 2.6]	1.3 [0.7, 2.6]	0.801
eGFR, mL/min/1.73m2	114.4 [100.7, 129.1]	114.3 [100.8, 129.2]	114.7 [100.6, 129.0]	0.683		eGFR, mL/min/1.73m2	86.8 [76.9, 97.4]	86.8 [77.0, 97.4]	86.6 [76.8, 97.3]	0.468
Middle-aged						Elderly
Participants' characteristics	Overall	Derivation set	Validation set	P value		Participants' characteristics	Overall	Derivation set	Validation set	P value
	N = 28,481	N = 19,923	N = 8,558				N = 22,529	N = 15,781	N = 6,748
Incident MI (%)	678 (2.4)	452 (2.3)	226 (2.6)	0.0648845		Incident MI (%)	1336 (5.9)	946 (6.0)	390 (5.8)	0.551692
Age, years	51.0 [46.0, 56.0]	51.0 [46.0, 56.0]	51.0 [46.0, 56.0]	0.836		Age, years	64.0 [62.0, 67.0]	64.0 [62.0, 67.0]	64.0 [62.0, 67.0]	0.082
Sex (female)	15879 (55.8)	11119 (55.8)	4760 (55.6)	0.777921		Sex (female)	12113 (53.8)	8453 (53.6)	3660 (54.2)	0.360369
Education, years	19.0 [10.0, 20.0]	19.0 [10.0, 20.0]	19.0 [10.0, 20.0]	0.48		Education, years	15.0 [7.0, 20.0]	15.0 [7.0, 20.0]	15.0 [7.0, 20.0]	0.268
Diabetes (%)	1089 (3.8)	759 (3.8)	330 (3.9)	0.878077		Diabetes (%)	1605 (7.1)	1133 (7.2)	472 (7.0)	0.641354
Current smoker (%)	3587 (12.6)	2471 (12.4)	1116 (13.0)	0.142216		Current smoker (%)	1762 (7.8)	1226 (7.8)	536 (7.9)	0.675133
Body mass index	26.5 [23.9, 29.7]	26.5 [23.9, 29.7]	26.4 [23.8, 29.7]	0.446		Body mass index	27.0 [24.5, 30.0]	27.0 [24.5, 30.0]	27.0 [24.4, 30.0]	0.357
Systolic blood pressure, mmHg	133.0 [122.0, 146.0]	133.0 [122.0, 146.0]	133.0 [122.0, 146.0]	0.439		Systolic blood pressure, mmHg	145.0 [132.0, 158.0]	145.0 [132.0, 158.0]	145.0 [132.0, 158.0]	0.917
Diastolic blood pressure, mmHg	81.0 [74.0, 89.0]	81.0 [74.0, 89.0]	82.0 [74.0, 89.0]	0.871		Diastolic blood pressure, mmHg	82.0 [75.0, 89.0]	82.0 [75.0, 89.0]	82.0 [75.0, 89.0]	0.503
Total cholesterol, mmol/L	5.6 [4.9, 6.3]	5.6 [4.9, 6.3]	5.6 [4.9, 6.3]	0.562		Total cholesterol, mmol/L	5.7 [4.9, 6.5]	5.7 [4.9, 6.5]	5.7 [4.9, 6.5]	0.331
Triglyceride, mmol/L	1.4 [1.0, 2.1]	1.4 [1.0, 2.1]	1.4 [1.0, 2.0]	0.942		Triglyceride, mmol/L	1.6 [1.1, 2.2]	1.6 [1.1, 2.2]	1.6 [1.1, 2.2]	0.413
HDL cholesterol, mmol/L	1.4 [1.2, 1.7]	1.4 [1.2, 1.7]	1.4 [1.2, 1.7]	0.889		HDL cholesterol, mmol/L	1.4 [1.2, 1.7]	1.4 [1.2, 1.7]	1.4 [1.2, 1.7]	0.446
LDL cholesterol, mmol/L	3.5 [3.0, 4.1]	3.5 [3.0, 4.1]	3.5 [3.0, 4.1]	0.828		LDL cholesterol, mmol/L	3.5 [2.9, 4.2]	3.5 [2.9, 4.2]	3.6 [2.9, 4.2]	0.508
C-reactive protein, mg/L	1.2 [0.6, 2.6]	1.2 [0.6, 2.6]	1.2 [0.6, 2.6]	0.251		C-reactive protein, mg/L	1.5 [0.8, 3.1]	1.5 [0.8, 3.0]	1.5 [0.8, 3.1]	0.989
eGFR, mL/min/1.73m2	104.4 [88.9, 121.8]	104.3 [88.9, 121.8]	104.5 [89.1, 121.9]	0.365		eGFR, mL/min/1.73m2	95.9 [81.3, 113.6]	96.0 [81.4, 113.6]	95.5 [81.1, 113.9]	0.379
Non-smoking						Smoking
Participants' characteristics	Overall	Derivation set	Validation set	P value		Participants' characteristics	Overall	Derivation set	Validation set	P value
	N = 2,8048	N = 19,567	N = 8,481				N = 22,962	N = 16,137	N = 6,825
Incident MI (%)	827 (2.9)	565 (2.9)	262 (3.1)	0.419		Incident MI (%)	1187 (5.2)	831 (5.1)	356 (5.2)	0.861
Age, years	57.0 [49.0, 63.0]	57.0 [49.0, 63.0]	57.0 [49.0, 63.0]	0.776		Age, years	59.0 [51.0, 64.0]	59.0 [52.0, 64.0]	59.0 [51.0, 64.0]	0.209
Sex (female)	16692 (59.5)	11597 (59.3)	5095 (60.1)	0.211		Sex (female)	11300 (49.2)	7975 (49.4)	3325 (48.7)	0.338
Education, years	19.0 [10.0, 20.0]	19.0 [10.0, 20.0]	19.0 [10.0, 20.0]	0.91		Education, years	15.0 [10.0, 20.0]	15.0 [10.0, 20.0]	15.0 [10.0, 20.0]	0.836
Diabetes (%)	1307 (4.7)	921 (4.7)	386 (4.6)	0.591		Diabetes (%)	1387 (6.0)	971 (6.0)	416 (6.1)	0.844
Current smoker (%)	-	-	-	-		Current smoker (%)	-	-	-	-
Body mass index	26.5 [23.9, 29.6]	26.5 [24.0, 29.6]	26.4 [23.9, 29.6]	0.426		Body mass index	27.0 [24.4, 30.1]	27.0 [24.4, 30.1]	27.0 [24.3, 30.1]	0.438
Systolic blood pressure, mmHg	138.0 [125.0, 151.0]	138.0 [125.0, 151.0]	138.0 [125.0, 152.0]	0.541		Systolic blood pressure, mmHg	139.0 [126.0, 153.0]	139.0 [126.0, 153.0]	139.0 [126.0, 153.0]	0.721
Diastolic blood pressure, mmHg	82.0 [75.0, 89.0]	82.0 [75.0, 89.0]	82.0 [75.0, 89.0]	0.545		Diastolic blood pressure, mmHg	82.0 [75.0, 89.0]	82.0 [75.0, 89.0]	82.0 [75.0, 89.0]	0.84
Total cholesterol, mmol/L	5.7 [4.9, 6.4]	5.7 [4.9, 6.4]	5.7 [4.9, 6.5]	0.191		Total cholesterol, mmol/L	5.6 [4.9, 6.4]	5.6 [4.9, 6.4]	5.6 [4.8, 6.4]	0.283
Triglyceride, mmol/L	1.4 [1.0, 2.0]	1.4 [1.0, 2.1]	1.4 [1.0, 2.0]	0.633		Triglyceride, mmol/L	1.5 [1.1, 2.2]	1.6 [1.1, 2.2]	1.5 [1.1, 2.2]	0.83
HDL cholesterol, mmol/L	1.4 [1.2, 1.7]	1.4 [1.2, 1.7]	1.4 [1.2, 1.7]	0.194		HDL cholesterol, mmol/L	1.4 [1.1, 1.7]	1.4 [1.1, 1.7]	1.4 [1.1, 1.7]	0.488
LDL cholesterol, mmol/L	3.5 [3.0, 4.1]	3.5 [3.0, 4.1]	3.5 [3.0, 4.1]	0.157		LDL cholesterol, mmol/L	3.5 [2.9, 4.1]	3.5 [2.9, 4.1]	3.5 [2.9, 4.1]	0.256
C-reactive protein, mg/L	1.2 [0.6, 2.6]	1.2 [0.6, 2.6]	1.2 [0.6, 2.5]	0.099		C-reactive protein, mg/L	1.5 [0.7, 3.1]	1.5 [0.7, 3.1]	1.5 [0.7, 3.2]	0.495
eGFR, mL/min/1.73m2	101.8 [86.4, 119.3]	101.7 [86.3, 119.3]	102.0 [86.4, 119.7]	0.406		eGFR, mL/min/1.73m2	99.4 [84.2, 117.3]	99.5 [84.4, 117.2]	99.0 [84.0, 117.4]	0.438
SBP < 140 mmHg						SBP ≥ 140 mmHg
Participants' characteristics	Overall	Derivation set	Validation set	P value		Participants' characteristics	Overall	Derivation set	Validation set	P value
	N = 26,803	N = 18,769	N = 8,034				N = 24,207	N = 16,935	N = 7,272
Incident MI (%)	790 (2.9)	552 (2.9)	238 (3.0)	0.955784		Incident MI (%)	1224 (5.1)	844 (5.0)	380 (5.2)	0.450237
Age, years	55.0 [47.0, 61.0]	55.0 [47.0, 61.0]	54.0 [47.0, 61.0]	0.579		Age, years	61.0 [54.0, 65.0]	61.0 [54.0, 65.0]	61.0 [54.0, 65.0]	0.445
Sex (female)	16262 (60.7)	11392 (60.7)	4870 (60.6)	0.914935		Sex (female)	11730 (48.5)	8180 (48.3)	3550 (48.8)	0.470877
Education, years	19.0 [10.0, 20.0]	19.0 [10.0, 20.0]	19.0 [10.0, 20.0]	0.169		Education, years	15.0 [10.0, 20.0]	15.0 [10.0, 20.0]	15.0 [10.0, 20.0]	0.303
Diabetes (%)	1156 (4.3)	829 (4.4)	327 (4.1)	0.212362		Diabetes (%)	1538 (6.4)	1063 (6.3)	475 (6.5)	0.473497
Current smoker (%)	3148 (11.7)	2187 (11.7)	961 (12.0)	0.483761		Current smoker (%)	2201 (9.1)	1510 (8.9)	691 (9.5)	0.153057
Body mass index	26.0 [23.5, 29.1]	26.1 [23.5, 29.1]	26.0 [23.5, 29.1]	0.772		Body mass index	27.5 [25.0, 30.6]	27.5 [25.0, 30.6]	27.4 [24.8, 30.6]	0.154
Systolic blood pressure, mmHg	126.0 [118.0, 133.0]	126.0 [118.0, 133.0]	126.0 [118.0, 133.0]	0.956		Systolic blood pressure, mmHg	153.0 [146.0, 164.0]	153.0 [146.0, 163.0]	153.0 [146.0, 164.0]	0.149
Diastolic blood pressure, mmHg	77.0 [71.0, 82.0]	77.0 [71.0, 82.0]	77.0 [71.0, 82.0]	0.627		Diastolic blood pressure, mmHg	88.0 [82.0, 94.0]	88.0 [82.0, 94.0]	88.0 [82.0, 94.0]	0.83
Total cholesterol, mmol/L	5.6 [4.9, 6.3]	5.6 [4.8, 6.3]	5.6 [4.9, 6.3]	0.257		Total cholesterol, mmol/L	5.7 [5.0, 6.5]	5.7 [5.0, 6.5]	5.7 [4.9, 6.5]	0.457
Triglyceride, mmol/L	1.4 [1.0, 2.0]	1.4 [1.0, 2.0]	1.4 [1.0, 2.0]	0.595		Triglyceride, mmol/L	1.6 [1.1, 2.3]	1.6 [1.1, 2.3]	1.6 [1.1, 2.3]	0.721
HDL cholesterol, mmol/L	1.4 [1.2, 1.7]	1.4 [1.2, 1.7]	1.4 [1.2, 1.7]	0.744		HDL cholesterol, mmol/L	1.4 [1.2, 1.7]	1.4 [1.2, 1.7]	1.4 [1.2, 1.7]	0.597
LDL cholesterol, mmol/L	3.5 [2.9, 4.0]	3.4 [2.9, 4.0]	3.5 [2.9, 4.1]	0.146		LDL cholesterol, mmol/L	3.6 [3.0, 4.2]	3.6 [3.0, 4.2]	3.6 [3.0, 4.2]	0.295
C-reactive protein, mg/L	1.2 [0.6, 2.5]	1.2 [0.6, 2.5]	1.2 [0.6, 2.5]	0.393		C-reactive protein, mg/L	1.5 [0.8, 3.1]	1.5 [0.8, 3.1]	1.5 [0.8, 3.1]	0.717
eGFR, mL/min/1.73m2	103.6 [87.6, 121.0]	103.5 [87.6, 120.9]	103.7 [87.9, 121.1]	0.426		eGFR, mL/min/1.73m2	97.4 [83.2, 115.5]	97.4 [83.5, 115.4]	97.1 [82.7, 115.6]	0.464
non-HDL-C < 4 mmol/L						non-HDL-C ≥ 4 mmol/L
Participants' characteristics	Overall	Derivation set	Validation set	P value		Participants' characteristics	Overall	Derivation set	Validation set	P value
	N = 22,349	N = 15,647	N = 6,702				N = 28,661	N = 20,057	N = 8,604
Incident MI (%)	895 (4.0)	604 (3.9)	291 (4.3)	0.0997436		Incident MI (%)	1119 (3.9)	792 (3.9)	327 (3.8)	0.575219
Age, years	57.0 [49.0, 64.0]	57.0 [49.0, 64.0]	57.0 [49.0, 63.0]	0.283		Age, years	58.0 [51.0, 63.0]	58.0 [51.0, 63.0]	58.0 [51.0, 63.0]	0.945
Sex (female)	12196 (54.6)	8573 (54.8)	3623 (54.1)	0.321298		Sex (female)	15796 (55.1)	10999 (54.8)	4797 (55.8)	0.157468
Education, years	15.0 [10.0, 20.0]	15.0 [10.0, 20.0]	15.0 [10.0, 20.0]	0.868		Education, years	15.0 [10.0, 20.0]	15.0 [10.0, 20.0]	15.0 [10.0, 20.0]	0.812
Diabetes (%)	2180 (9.8)	1526 (9.8)	654 (9.8)	1		Diabetes (%)	514 (1.8)	366 (1.8)	148 (1.7)	0.573133
Current smoker (%)	2297 (10.3)	1587 (10.1)	710 (10.6)	0.320199		Current smoker (%)	3052 (10.6)	2110 (10.5)	942 (10.9)	0.290633
Body mass index	26.3 [23.5, 29.6]	26.3 [23.6, 29.6]	26.2 [23.5, 29.6]	0.516		Body mass index	27.0 [24.6, 30.0]	27.1 [24.6, 30.0]	27.0 [24.5, 30.0]	0.316
Systolic blood pressure, mmHg	136.0 [123.0, 150.0]	136.0 [123.0, 150.0]	136.0 [124.0, 151.0]	0.244		Systolic blood pressure, mmHg	140.0 [127.0, 153.0]	140.0 [127.0, 153.0]	140.0 [127.0, 154.0]	0.874
Diastolic blood pressure, mmHg	80.0 [73.0, 88.0]	80.0 [73.0, 88.0]	81.0 [73.0, 88.0]	0.155		Diastolic blood pressure, mmHg	83.0 [76.0, 90.0]	83.0 [76.0, 90.0]	83.0 [76.0, 90.0]	0.637
Total cholesterol, mmol/L	4.8 [4.3, 5.2]	4.8 [4.3, 5.2]	4.8 [4.3, 5.2]	0.936		Total cholesterol, mmol/L	6.3 [5.8, 6.9]	6.3 [5.8, 6.9]	6.3 [5.8, 6.9]	0.766
Triglyceride, mmol/L	1.2 [0.9, 1.7]	1.2 [0.9, 1.7]	1.2 [0.9, 1.7]	0.661		Triglyceride, mmol/L	1.7 [1.3, 2.5]	1.7 [1.3, 2.5]	1.7 [1.2, 2.4]	0.234
HDL cholesterol, mmol/L	1.4 [1.2, 1.7]	1.4 [1.2, 1.7]	1.4 [1.2, 1.7]	0.256		HDL cholesterol, mmol/L	1.4 [1.2, 1.7]	1.4 [1.2, 1.7]	1.4 [1.2, 1.7]	0.051
LDL cholesterol, mmol/L	2.9 [2.5, 3.1]	2.9 [2.5, 3.1]	2.9 [2.5, 3.1]	0.833		LDL cholesterol, mmol/L	4.0 [3.7, 4.5]	4.0 [3.7, 4.5]	4.0 [3.7, 4.5]	0.728
C-reactive protein, mg/L	1.2 [0.6, 2.6]	1.2 [0.6, 2.6]	1.2 [0.6, 2.6]	0.658		C-reactive protein, mg/L	1.5 [0.8, 3.0]	1.5 [0.8, 3.0]	1.5 [0.7, 3.0]	0.422
eGFR, mL/min/1.73m2	100.9 [84.7, 119.2]	101.1 [84.8, 119.1]	100.5 [84.5, 119.2]	0.661		eGFR, mL/min/1.73m2	100.6 [85.7, 118.0]	100.5 [85.8, 117.9]	100.7 [85.7, 118.2]	0.541

## Sheet: ST3
Supplementary Table 3: Apparent and optimism-corrected AUCs for the general and subgroup-specific protein models in the derivation set.
Model	Subpopulation	Apparent AUC	Mean optimism	Corrected AUC	Lower 95% CI	Upper 95% CI
General	/	0.805	0.051	0.754	0.743	0.764
Sex	Male	0.806	0.072	0.733	0.721	0.744
	Female	0.896	0.087	0.809	0.795	0.822
Age	Middle-aged	0.893	0.091	0.802	0.785	0.818
	Elderly	0.789	0.077	0.713	0.7	0.725
Smoke	Non-smoking	0.887	0.093	0.794	0.781	0.809
	Smoking	0.834	0.078	0.756	0.743	0.768
Systolic blood pressure	< 140 mmHg	0.881	0.074	0.807	0.794	0.82
	≥ 140 mmHg	0.789	0.077	0.712	0.699	0.725
Non-HDL cholesterol	< 4 mmol/L	0.864	0.067	0.798	0.785	0.81
	≥ 4 mmol/L	0.823	0.077	0.746	0.733	0.758

## Sheet: ST4
Supplementary Table 4: Baseline characteristics of UK Biobank participants in 32 clinical strata.
Scenario	Clinical risk-stratification factors					N	MI (%)	Age, years	Education, years	Diabetes (%)	BMI	SBP, mmHg	DBP, mmHg	Total cholesterol, mmol/L	Triglyceride, mmol/L	HDL cholesterol, mmol/L	LDL cholesterol, mmol/L	C-reactive protein, mg/L	eGFR, mL/min/1.73m²
	Sex	Age	Smoke	SBP	non-HDL-C
1	male	middle	non-smoking	< 140mmHg	< 4mmol/L	1611	0.0285537	49 [44, 54]	19 [13, 20]	8.5	25.7 [23.5, 28.4]	127 [120, 133]	77 [72, 83]	4.7 [4.2, 5]	1.2 [0.9, 1.7]	1.3 [1, 1.5]	2.9 [2.5, 3.1]	0.8 [0.4, 1.9]	88.9 [79.4, 99.9]
2	male	middle	non-smoking	< 140mmHg	≥ 4mmol/L	2270	0.0268722	49 [44, 54]	19 [13, 20]	0.7	26.7 [24.7, 29.1]	129 [122, 134]	80 [75, 85]	6 [5.6, 6.6]	1.9 [1.3, 2.6]	1.2 [1.1, 1.4]	4 [3.6, 4.4]	1.1 [0.6, 2]	88.5 [79.6, 97.8]
3	male	middle	non-smoking	≥ 140mmHg	< 4mmol/L	1103	0.0253853	52 [46, 56]	19 [10, 20]	10.8	27.3 [25, 30.3]	150 [144, 159]	90 [84, 95]	4.7 [4.2, 5]	1.4 [1, 1.9]	1.2 [1, 1.5]	2.8 [2.5, 3.1]	1.1 [0.6, 2.3]	87.9 [78.2, 98.4]
4	male	middle	non-smoking	≥ 140mmHg	≥ 4mmol/L	1991	0.0371673	52 [47, 56]	19 [13, 20]	1.3	27.9 [25.7, 30.4]	151 [145, 160]	92 [86, 98]	6.1 [5.7, 6.7]	2 [1.4, 2.9]	1.2 [1.1, 1.4]	4 [3.7, 4.5]	1.2 [0.7, 2.3]	88.1 [79.6, 98.5]
5	male	middle	smoking	< 140mmHg	< 4mmol/L	1255	0.0350598	50 [45, 55]	19 [10, 20]	9.8	26.3 [23.8, 29.1]	127 [120, 133]	77 [71, 82.5]	4.6 [4.1, 5]	1.3 [0.9, 1.9]	1.2 [1, 1.5]	2.8 [2.5, 3.1]	1.2 [0.6, 2.4]	91 [81.1, 103.1]
6	male	middle	smoking	< 140mmHg	≥ 4mmol/L	1773	0.0394811	50 [45, 55]	19 [10, 20]	2.3	27.3 [25.1, 29.8]	128 [122, 134]	79 [74, 85]	6.1 [5.6, 6.6]	2 [1.4, 2.8]	1.2 [1, 1.4]	4 [3.6, 4.4]	1.3 [0.7, 2.6]	90.4 [81.2, 101]
7	male	middle	smoking	≥ 140mmHg	< 4mmol/L	951	0.0431125	54 [49, 57]	19 [10, 20]	12.2	27.7 [25.2, 31]	150 [145, 159]	90 [84, 95]	4.7 [4.2, 5.1]	1.4 [1, 2]	1.2 [1.1, 1.5]	2.9 [2.5, 3.1]	1.3 [0.7, 2.9]	90.6 [79.6, 102.6]
8	male	middle	smoking	≥ 140mmHg	≥ 4mmol/L	1648	0.056432	53 [47, 57]	19 [10, 20]	2.5	28.2 [25.9, 31]	152 [145, 161]	91 [85, 98]	6.2 [5.7, 6.8]	2.2 [1.6, 3.1]	1.2 [1.1, 1.4]	4 [3.7, 4.5]	1.7 [0.9, 3.1]	91.2 [81.8, 102.1]
9	male	elderly	non-smoking	< 140mmHg	< 4mmol/L	770	0.0597403	64 [62, 67]	19 [10, 20]	12.5	26.3 [24, 29.1]	129 [122, 135]	76 [71, 81]	4.6 [4.1, 5]	1.3 [0.9, 1.8]	1.2 [1.1, 1.5]	2.8 [2.4, 3.1]	1.1 [0.5, 2]	81.6 [72.2, 92.7]
10	male	elderly	non-smoking	< 140mmHg	≥ 4mmol/L	790	0.0556962	63 [61, 66]	19 [10, 20]	1.1	26.5 [24.4, 28.8]	130 [124, 135]	78 [73, 83]	6 [5.6, 6.6]	1.7 [1.3, 2.4]	1.3 [1.1, 1.4]	3.9 [3.6, 4.4]	1.2 [0.7, 2.3]	83 [73.9, 92.7]
11	male	elderly	non-smoking	≥ 140mmHg	< 4mmol/L	1348	0.0764095	65 [62, 67]	15 [7, 20]	14.9	27.5 [25.3, 30.3]	154 [147, 165]	86 [81, 92]	4.6 [4.1, 5]	1.4 [1, 2]	1.2 [1, 1.5]	2.8 [2.4, 3.1]	1.2 [0.6, 2.3]	82.1 [72.5, 92.2]
12	male	elderly	non-smoking	≥ 140mmHg	≥ 4mmol/L	1473	0.0651731	64 [61, 66]	19 [10, 20]	2.2	27.1 [25.1, 29.4]	155 [147, 165]	89 [83, 95]	6.1 [5.6, 6.7]	1.9 [1.4, 2.6]	1.3 [1.1, 1.5]	4 [3.6, 4.4]	1.5 [0.8, 2.6]	83.2 [74, 92.5]
13	male	elderly	smoking	< 140mmHg	< 4mmol/L	1113	0.0943396	65 [62, 67]	15 [7, 19]	17.6	27.4 [24.9, 30.2]	129 [121, 135]	76 [71, 81]	4.4 [3.9, 4.9]	1.5 [1.1, 2]	1.2 [1, 1.4]	2.7 [2.3, 3]	1.5 [0.7, 3.1]	83.1 [70.8, 93.3]
14	male	elderly	smoking	< 140mmHg	≥ 4mmol/L	959	0.0813347	64 [61, 66]	15 [10, 20]	2.6	27 [25, 29.5]	130 [123, 136]	78 [72, 83]	6 [5.6, 6.6]	2 [1.4, 2.7]	1.2 [1.1, 1.4]	3.9 [3.6, 4.3]	1.6 [0.8, 3.1]	83.2 [74.4, 94]
15	male	elderly	smoking	≥ 140mmHg	< 4mmol/L	2002	0.103397	65 [63, 67]	15 [7, 19]	18	28 [25.5, 30.8]	155 [147, 166]	86 [80, 93]	4.5 [4, 4.9]	1.5 [1.1, 2.1]	1.2 [1, 1.5]	2.7 [2.3, 3]	1.5 [0.8, 3.1]	83.6 [73.1, 94.9]
16	male	elderly	smoking	≥ 140mmHg	≥ 4mmol/L	1961	0.0892402	64 [62, 67]	15 [7, 20]	2.9	27.8 [25.6, 30.3]	156 [147, 167]	89 [82, 95]	6.1 [5.7, 6.7]	2 [1.5, 2.8]	1.3 [1.1, 1.5]	3.9 [3.6, 4.4]	1.8 [0.9, 3.5]	84.9 [75.5, 95.2]
17	female	middle	non-smoking	< 140mmHg	< 4mmol/L	3700	0.00675676	48 [44, 53]	19 [13, 20]	3.6	24.4 [22.2, 27.8]	121 [113, 130]	75 [69, 81]	4.9 [4.5, 5.3]	0.9 [0.7, 1.2]	1.6 [1.3, 1.8]	2.9 [2.6, 3.2]	0.9 [0.4, 2.2]	117.8 [104.7, 132]
18	female	middle	non-smoking	< 140mmHg	≥ 4mmol/L	3072	0.0094401	52 [47, 56]	19 [10, 20]	1.7	26 [23.4, 29.6]	124 [116, 131]	77 [72, 83]	6.3 [5.9, 6.9]	1.4 [1, 1.9]	1.5 [1.3, 1.8]	4 [3.7, 4.4]	1.2 [0.6, 2.6]	116.4 [103.1, 130.2]
19	female	middle	non-smoking	≥ 140mmHg	< 4mmol/L	1211	0.0090834	52 [47, 56]	19 [10, 20]	6.9	26.3 [23.4, 30.6]	150 [144, 159]	89 [83, 95]	5 [4.5, 5.4]	1.1 [0.8, 1.5]	1.6 [1.3, 1.9]	3 [2.6, 3.2]	1.3 [0.6, 3]	118.5 [104.7, 132.4]
20	female	middle	non-smoking	≥ 140mmHg	≥ 4mmol/L	1751	0.0188464	54 [50, 57]	15 [10, 20]	2.1	27.9 [24.9, 31.9]	151 [145, 161]	90 [84, 96]	6.4 [5.9, 7]	1.6 [1.2, 2.2]	1.5 [1.3, 1.8]	4.1 [3.7, 4.6]	1.8 [0.9, 3.6]	117.1 [103.9, 131.7]
21	female	middle	smoking	< 140mmHg	< 4mmol/L	2206	0.0135993	49 [44, 54]	19 [10, 20]	3.7	24.5 [22.2, 27.9]	121 [112, 129]	75 [69, 81]	5 [4.5, 5.3]	1 [0.8, 1.3]	1.6 [1.3, 1.9]	2.9 [2.6, 3.2]	0.9 [0.4, 2.3]	118.6 [106.1, 133.1]
22	female	middle	smoking	< 140mmHg	≥ 4mmol/L	2165	0.0147806	52 [48, 56]	15 [10, 20]	1	26.3 [23.9, 29.6]	124 [116, 131]	77 [72, 83]	6.3 [5.9, 6.9]	1.5 [1.1, 2.1]	1.5 [1.3, 1.8]	4 [3.7, 4.4]	1.4 [0.7, 3]	118.3 [105, 132.9]
23	female	middle	smoking	≥ 140mmHg	< 4mmol/L	705	0.0326241	53 [48, 57]	19 [10, 20]	6	26.3 [23.4, 31]	150 [144, 159]	89 [83, 95]	5 [4.6, 5.4]	1.1 [0.8, 1.5]	1.6 [1.4, 1.9]	2.9 [2.6, 3.2]	1.4 [0.7, 3.2]	119.3 [103.9, 134.9]
24	female	middle	smoking	≥ 140mmHg	≥ 4mmol/L	1069	0.0355472	55 [51, 57]	15 [10, 20]	1.7	27.8 [24.8, 31.3]	151 [144, 160]	89 [84, 96]	6.5 [6, 7.2]	1.7 [1.2, 2.3]	1.5 [1.3, 1.8]	4.1 [3.8, 4.7]	1.9 [0.9, 4.2]	118.1 [104.6, 133.2]
25	female	elderly	non-smoking	< 140mmHg	< 4mmol/L	1086	0.0349908	64 [61, 66]	15 [10, 20]	9.9	25.7 [22.8, 29]	127 [120, 134]	74 [69, 80]	5 [4.5, 5.4]	1.2 [0.9, 1.6]	1.6 [1.3, 1.8]	2.9 [2.5, 3.2]	1.2 [0.6, 2.6]	108.9 [95.4, 122.8]
26	female	elderly	non-smoking	< 140mmHg	≥ 4mmol/L	1805	0.0216066	63 [61, 66]	15 [10, 20]	1.1	26.1 [23.4, 29.4]	129 [122, 135]	76 [71, 81]	6.6 [6.1, 7.1]	1.5 [1.2, 2.1]	1.6 [1.4, 1.8]	4.1 [3.8, 4.6]	1.4 [0.7, 2.7]	109.5 [96.1, 123.1]
27	female	elderly	non-smoking	≥ 140mmHg	< 4mmol/L	1356	0.0376106	65 [62, 67]	10 [7, 19]	13.1	26.8 [24.1, 30.5]	154 [147, 165]	84 [78, 90]	5 [4.5, 5.4]	1.3 [1, 1.7]	1.6 [1.3, 1.8]	2.9 [2.5, 3.2]	1.4 [0.7, 3]	108.8 [94.3, 124.8]
28	female	elderly	non-smoking	≥ 140mmHg	≥ 4mmol/L	2711	0.0379934	64 [62, 67]	13 [7, 19]	2.2	26.9 [24.3, 30.2]	155 [147, 167]	86 [80, 92]	6.6 [6.1, 7.3]	1.7 [1.3, 2.3]	1.6 [1.3, 1.8]	4.2 [3.8, 4.7]	1.7 [0.9, 3.4]	110.2 [96.8, 124.7]
29	female	elderly	smoking	< 140mmHg	< 4mmol/L	841	0.0499405	64 [61, 66]	13 [7, 19]	9.2	26 [23.4, 29.6]	127 [119, 134]	74 [69, 80]	5 [4.5, 5.4]	1.3 [0.9, 1.7]	1.6 [1.3, 1.9]	2.9 [2.6, 3.2]	1.5 [0.7, 3.4]	108.9 [95.1, 123.1]
30	female	elderly	smoking	< 140mmHg	≥ 4mmol/L	1387	0.0439798	63 [61, 66]	13 [7, 19]	1.4	26.2 [23.8, 29]	128 [120.5, 134]	76 [71, 81]	6.5 [6, 7.1]	1.6 [1.2, 2.2]	1.6 [1.4, 1.8]	4.1 [3.7, 4.6]	1.6 [0.8, 3.3]	110.8 [96.2, 125.6]
31	female	elderly	smoking	≥ 140mmHg	< 4mmol/L	1091	0.0504125	65 [62, 67]	10 [7, 19]	11.9	27.3 [24.3, 31.1]	154 [147, 164]	84 [78, 91]	5 [4.5, 5.4]	1.3 [1, 1.8]	1.6 [1.3, 1.9]	2.9 [2.6, 3.1]	1.8 [0.8, 3.7]	107.9 [94.1, 123.2]
32	female	elderly	smoking	≥ 140mmHg	≥ 4mmol/L	1836	0.0506536	64 [62, 67]	10 [7, 19]	2.1	27.4 [24.8, 30.6]	155 [147, 167]	86 [80, 92]	6.6 [6.1, 7.3]	1.7 [1.3, 2.4]	1.6 [1.3, 1.8]	4.2 [3.8, 4.7]	2 [1, 3.9]	111.4 [97.1, 126.4]

## Sheet: ST5
Supplementary Table 5: Calibration metrics for the clinical and specific protein models across demographic and clinical subgroups.
Model	Subpopulation	Calibration slope	Calibration intercept	Brier score
Clinical model
Sex	Male	1	1.07e-14	0.053
	Female	1	1.73e-14	0.024
Age	Middle-aged	1	8.73e-15	0.023
	Elderly	1	-3.19e-15	0.055
Smoke	Non-smoking	1	1.06e-14	0.028
	Smoking	1	-3.98e-15	0.048
Systolic blood pressure	< 140 mmHg	1	-1.44e-15	0.028
	≥ 140 mmHg	1	3.79e-14	0.047
Non-HDL cholesterol	< 4 mmol/L	1	-4.29e-14	0.038
	≥ 4 mmol/L	1	-2.44e-14	0.037
Specific protein model
Sex	Male	1	2.36e-14	0.052
	Female	1	2.66e-14	0.024
Age	Middle-aged	1	5.28e-16	0.023
	Elderly	1	-1.42e-14	0.054
Smoke	Non-smoking	1	-9.96e-15	0.028
	Smoking	1	-6.33e-15	0.047
Systolic blood pressure	< 140 mmHg	1	-6.58e-14	0.028
	≥ 140 mmHg	1	1.9e-14	0.047
Non-HDL cholesterol	< 4 mmol/L	1	-1.32e-14	0.037
	≥ 4 mmol/L	1	-8.24e-15	0.036

## Sheet: ST6
Supplementary Table 6: Calibration metrics for the clinical and protein models in the high-risk population.
	Calibration slope	Calibration intercept	Brier score
Clinical model	1	2.51e-13	0.081
Specific protein model	1	-2.26e-15	0.08
Clinical+ Specific protein model	1	7.33e-15	0.023
General protein model	1	-8.31e-15	0.055
Clinical+ General protein model	1	-3.35e-15	0.028

## Sheet: ST7
Supplementary Table 7: MI-CLAIM checklist for the SCORE2-Pro analysis.
Study design (Part 1)	Completed: page number	Notes
The clinical problem in which the model will be employed is clearly detailed in the paper.	Introduction: Page 2	We describe that current SCORE2 predictions rely only on traditional risk factors and often miss important biological differences between individuals. This limitation creates a clear need for a more accurate approach, where proteomics and refined clinical subgroup stratification can better capture heterogeneity in MI risk.
The research question is clearly stated.	Introduction: Page 2	We explicitly ask whether subgroup-stratified plasma proteomic signatures can improve MI risk prediction and risk reclassification compared with a SCORE2-based clinical model, both in the overall cohort and in clinically high-risk strata.
The characteristics of the cohorts (training and test sets) are detailed in the text.	Methods: Page 2–4	We include 51,010 UK Biobank participants with proteomic measurements, randomly split 70/30 into derivation (training) and validation sets at the individual level. Age, sex distribution, conventional risk factors, and MI event counts for each split are summarized in a baseline table to demonstrate balance of risk profiles and event rates.
The cohorts (training and test sets) are shown to be representative of real-world clinical settings.	Methods: Page 2	We describe the UK Biobank as a large, prospective cohort of over 500,000 adults aged 40–69 years, recruited across 22 assessment centers in England, Wales, and Scotland. The cohort is linked to comprehensive hospital and death registry records coded using ICD-10, ensuring accurate capture of cardiovascular events and making the training and test sets reflective of real-world clinical settings.
The state-of-the-art solution used as a baseline for comparison has been identified and detailed.	Methods: Page 4	We use a clinical model built with the same covariates as SCORE2 as the baseline comparator. This reflects the standard approach for 10-year cardiovascular risk prediction in Europe and serves as the reference against which all proteomic models are evaluated.
Data and optimization (Parts 2–3)
The origin of the data is described and the original format is detailed in the paper.	Methods: Page 2–3	We state that clinical variables and outcomes are from UK Biobank baseline assessments and linked hospital records, and that plasma proteins were profiled using Olink proximity-extension assays.
Transformations of the data before it is applied to the proposed model are described.	Methods: Page 3	We describe removing proteins that failed quality control, expressing protein measurements as Normalized Protein eXpression (NPX) values, imputing missing covariates using missRanger, and deriving subgroup variables (sex, age group, smoking, SBP category, and non-HDL category) and other covariants before model development.
The independence between training and test sets has been proven in the paper.	Methods: Page 3	Participants are randomly assigned 70/30 to derivation and validation sets at the start.
Details on the models that were evaluated and the code developed to select the best model are provided.	Methods: Page 3	We evaluated models using a two-step feature selection framework. Significant proteins (Bonferroni-corrected Cox Model) were first ranked by importance using a LightGBM classifier. We then applied sequential forward selection, adding proteins one by one in order of importance and assessing performance by cumulative AUC.
Is the input data type structured or unstructured?	Selected	The input consists of structured data, including clinical variables and NPX protein measurements.
Model performance (Part 4)
The primary metric selected to evaluate algorithm performance (e.g., AUC, F-score, etc.), including the justification for selection, has been clearly stated.	Methods: Page 3–4; Results: Page 7	We selected the time-dependent AUC as the primary performance metric for comparison with SCORE2-based clinical models.
The primary metric selected to evaluate the clinical utility of the model (e.g., PPV, NNT, etc.), including the justification for selection, has been clearly stated.	Methods: Page 4; Results: Page 7	For clinical utility, we used the category-free NRI (overall, events, and non-events) to quantify the incremental value of adding proteomic scores to the clinical model, and we report corresponding 95% CIs and P values.
The performance comparison between baseline and proposed model is presented with the appropriate statistical significance.	Results: Page 7	We compared models using time-dependent AUC (DeLong test) and NRI with 95% CIs and P values.
Model examination (Part 5)
Examination technique 1	Methods: Page 3–4	We examined model behavior using global feature importance ranking from LightGBM and multivariable Cox hazard ratios for key proteins.
Examination technique 2	Methods: Page 3–4	We applied SHAP analyses to visualize how individual proteins contributed to model predictions.
A discussion of the relevance of the examination results with respect to model/algorithm performance is presented.	Discussion: Page 11–12	Several proteins consistently identified across analyses (e.g., GDF15, MMP12, and ADGRG2) are involved in pathways related to inflammation, tissue remodeling, and cardiometabolic stress. Their recurrent selection across subgroups provides biological context for the predictors used by the model and supports the stability of the proteomic signatures.
A discussion of the feasibility and significance of model interpretability at the case level if examination methods are uninterpretable is presented.	Discussion: Page 12	We deliberately selected the minimal set of proteins that maximized predictive performance, thereby enhancing both the interpretability and translational feasibility of the resulting models.
A discussion of the reliability and robustness of the model as the underlying data distribution shifts is included.	Discussion: Page 12	The models were developed in a largely European cohort, and their applicability to other populations remains uncertain, which we highlight as a key limitation requiring external validation.
Reproducibility (Part 6): tier of transparency
Tier 1: complete sharing of the code	Not selected	-
Tier 2: allow a third party to evaluate the code for accuracy/fairness; share the results of this evaluation	Selected	We used the following hyperparameters in LightGBM analysis: num_leaves = 10, max_depth = 15, n_estimators = 500, learning_rate = 0.01, subsample = 0.7, colsample_bytree = 0.7
Tier 3: release of a virtual machine (binary) for running the code on new data without sharing its details	Not selected	-
Tier 4: no sharing	Not selected	-

## Sheet: ST8
Supplementary Table 8: Characterization of protein importance in the myocardial infarction prediction model.
Incident MI (TOP 60)
Protein name	Protein importance	Cumulative AUC	AUC_standard	Delong test P value	AUC_0	AUC_1	AUC_2	AUC_3	AUC_4	AUC_5	AUC_6	AUC_7	AUC_8	AUC_9
GDF15	0.0951839	0.682	0.018	0	0.662	0.681	0.681	0.68	0.657	0.692	0.694	0.719	0.671	0.684
MMP12	0.0613967	0.7	0.024	1.72946e-06	0.668	0.694	0.703	0.705	0.669	0.719	0.747	0.716	0.681	0.698
EDA2R	0.0434944	0.706	0.032	0.152955	0.67	0.71	0.693	0.714	0.655	0.72	0.762	0.741	0.688	0.702
ADGRG2	0.0407678	0.721	0.03	0.00068486	0.692	0.726	0.704	0.71	0.677	0.747	0.764	0.765	0.719	0.701
ACE2	0.0336963	0.73	0.03	0.000369563	0.705	0.741	0.706	0.719	0.69	0.763	0.763	0.778	0.725	0.708
PGF	0.0307916	0.73	0.029	0.306412	0.706	0.747	0.706	0.722	0.692	0.761	0.776	0.76	0.723	0.711
NTPROBNP	0.0239364	0.736	0.024	1.8747e-05	0.71	0.757	0.717	0.73	0.703	0.756	0.769	0.762	0.736	0.721
CDCP1	0.0237565	0.738	0.025	0.0693297	0.713	0.759	0.719	0.732	0.7	0.762	0.773	0.763	0.737	0.727
HAVCR1	0.0210261	0.74	0.024	0.590755	0.715	0.757	0.721	0.729	0.706	0.755	0.779	0.77	0.734	0.73
REN	0.0208791	0.74	0.025	0.314959	0.718	0.758	0.728	0.73	0.697	0.758	0.779	0.77	0.731	0.734
EGFR	0.0184401	0.739	0.024	0.541041	0.715	0.757	0.725	0.733	0.699	0.76	0.771	0.769	0.73	0.733
NCS1	0.0178604	0.743	0.022	0.000555851	0.725	0.766	0.727	0.738	0.706	0.753	0.77	0.773	0.736	0.736
CXCL17	0.0177008	0.742	0.023	0.335835	0.719	0.762	0.723	0.74	0.704	0.753	0.774	0.771	0.736	0.735
ADAMTS13	0.0144601	0.744	0.022	0.0188352	0.723	0.765	0.73	0.741	0.707	0.756	0.777	0.771	0.737	0.737
PRSS8	0.0125103	0.745	0.023	0.479212	0.723	0.767	0.729	0.742	0.706	0.761	0.78	0.762	0.738	0.739
CGA	0.0116309	0.747	0.023	0.113344	0.726	0.769	0.73	0.741	0.712	0.765	0.788	0.765	0.736	0.741
HGF	0.0113422	0.747	0.024	0.994464	0.726	0.768	0.731	0.743	0.707	0.763	0.784	0.771	0.742	0.739
PLAT	0.00985868	0.748	0.022	0.151759	0.729	0.77	0.734	0.744	0.711	0.761	0.784	0.771	0.74	0.741
MMP3	0.00866732	0.748	0.025	0.502337	0.728	0.769	0.736	0.741	0.706	0.763	0.791	0.773	0.736	0.74
CCL7	0.00812518	0.748	0.026	0.961619	0.73	0.767	0.733	0.741	0.704	0.761	0.794	0.774	0.736	0.742
NPPB	0.00766455	0.748	0.025	0.825255	0.73	0.766	0.733	0.74	0.706	0.757	0.795	0.771	0.742	0.742
CNTN1	0.00760762	0.748	0.026	0.37458	0.729	0.769	0.726	0.742	0.706	0.758	0.795	0.773	0.737	0.741
CCL11	0.00727851	0.749	0.026	0.106875	0.734	0.772	0.728	0.741	0.707	0.762	0.793	0.774	0.741	0.741
DEFB4A_DEFB4B	0.00700652	0.75	0.027	0.583751	0.733	0.774	0.727	0.74	0.709	0.76	0.801	0.775	0.739	0.742
NEFL	0.00677496	0.75	0.027	0.708327	0.73	0.775	0.726	0.744	0.711	0.759	0.798	0.776	0.741	0.737
CRIP2	0.00675886	0.749	0.026	0.353234	0.733	0.772	0.727	0.742	0.707	0.763	0.797	0.769	0.741	0.736
LRRN1	0.0066661	0.749	0.026	0.650231	0.732	0.773	0.728	0.743	0.709	0.76	0.799	0.77	0.741	0.737
CTHRC1	0.00648739	0.75	0.026	0.446353	0.732	0.775	0.729	0.743	0.707	0.762	0.796	0.769	0.743	0.739
NPL	0.006391	0.75	0.028	0.550124	0.734	0.774	0.727	0.739	0.706	0.762	0.803	0.771	0.742	0.739
ACTA2	0.00596115	0.751	0.026	0.148199	0.735	0.774	0.73	0.742	0.708	0.76	0.796	0.776	0.744	0.741
LILRB4	0.00593086	0.751	0.029	0.635455	0.731	0.774	0.727	0.74	0.705	0.764	0.802	0.777	0.745	0.741
IFI30	0.00588004	0.75	0.026	0.677685	0.737	0.771	0.731	0.74	0.702	0.765	0.794	0.771	0.743	0.741
PI3	0.00586795	0.752	0.027	0.0440904	0.739	0.776	0.729	0.739	0.705	0.767	0.796	0.776	0.745	0.744
SERPIND1	0.00544911	0.753	0.027	0.0828631	0.74	0.779	0.732	0.743	0.706	0.765	0.803	0.77	0.744	0.744
NT5C1A	0.00530324	0.754	0.027	0.585972	0.742	0.78	0.733	0.743	0.707	0.765	0.8	0.776	0.747	0.742
TNNI3	0.0050442	0.752	0.027	0.190816	0.739	0.777	0.732	0.74	0.704	0.763	0.801	0.774	0.747	0.746
MSLN	0.00502859	0.752	0.027	0.851769	0.742	0.78	0.733	0.739	0.707	0.763	0.801	0.77	0.744	0.743
CHCHD10	0.00490364	0.752	0.026	0.807407	0.737	0.78	0.731	0.741	0.706	0.764	0.797	0.77	0.748	0.746
AMBP	0.00482057	0.752	0.028	0.505397	0.736	0.778	0.733	0.739	0.706	0.762	0.804	0.775	0.745	0.743
CLMP	0.00478981	0.752	0.028	0.96067	0.74	0.775	0.728	0.742	0.705	0.759	0.804	0.774	0.745	0.745
UMOD	0.00466104	0.751	0.027	0.743076	0.74	0.778	0.729	0.738	0.704	0.762	0.801	0.77	0.747	0.744
CHGB	0.0046288	0.751	0.028	0.849194	0.741	0.776	0.73	0.74	0.701	0.761	0.803	0.769	0.746	0.746
PGA4	0.00451798	0.753	0.028	0.64129	0.743	0.777	0.727	0.739	0.706	0.763	0.803	0.777	0.745	0.746
PTGDS	0.00421006	0.752	0.028	0.11435	0.734	0.775	0.725	0.737	0.709	0.768	0.803	0.776	0.743	0.746
MMP9	0.00398489	0.752	0.027	0.929322	0.737	0.776	0.726	0.736	0.71	0.766	0.796	0.778	0.744	0.746
TFF3	0.00385488	0.751	0.029	0.747769	0.741	0.779	0.725	0.735	0.703	0.767	0.799	0.776	0.743	0.744
LAMP3	0.0038058	0.752	0.029	0.304588	0.737	0.78	0.728	0.735	0.704	0.764	0.803	0.775	0.745	0.747
TNFRSF10B	0.00352618	0.751	0.028	0.30297	0.737	0.778	0.726	0.736	0.704	0.763	0.8	0.773	0.743	0.747
MMP7	0.00340535	0.752	0.028	0.359143	0.737	0.782	0.725	0.737	0.707	0.766	0.8	0.775	0.745	0.745
HSPG2	0.00339151	0.751	0.027	0.15044	0.737	0.776	0.724	0.735	0.708	0.768	0.797	0.773	0.744	0.744
NOS1	0.00327145	0.751	0.027	0.862486	0.74	0.774	0.724	0.736	0.707	0.769	0.795	0.778	0.743	0.745
SCRG1	0.00323139	0.751	0.028	0.845595	0.742	0.778	0.724	0.737	0.705	0.763	0.798	0.778	0.745	0.742
VWC2	0.00320499	0.751	0.027	0.848993	0.74	0.774	0.727	0.735	0.708	0.765	0.799	0.777	0.742	0.743
CEACAM5	0.00315808	0.751	0.028	0.818148	0.741	0.774	0.724	0.734	0.706	0.769	0.8	0.779	0.742	0.744
CD300E	0.00315613	0.751	0.029	0.966858	0.737	0.773	0.721	0.735	0.707	0.772	0.8	0.778	0.745	0.744
WFDC2	0.00307965	0.751	0.028	0.629099	0.735	0.774	0.723	0.737	0.709	0.772	0.799	0.779	0.741	0.742
MLN	0.00305256	0.75	0.029	0.595576	0.731	0.772	0.72	0.737	0.707	0.771	0.8	0.779	0.743	0.742
CPM	0.00305059	0.75	0.028	0.728653	0.731	0.775	0.722	0.736	0.706	0.772	0.794	0.776	0.743	0.741
PRAP1	0.00298513	0.751	0.029	0.497928	0.734	0.774	0.721	0.736	0.708	0.768	0.801	0.782	0.743	0.743
NPDC1	0.00297686	0.75	0.028	0.995154	0.735	0.772	0.721	0.737	0.706	0.77	0.795	0.777	0.742	0.746
Incident NSTEMI (TOP 30)
Protein name	Protein importance	Cumulative AUC	AUC_standard	Delong test P value	AUC_0	AUC_1	AUC_2	AUC_3	AUC_4	AUC_5	AUC_6	AUC_7	AUC_8	AUC_9
MMP12	0.0701861	0.677	0.038	1.13851e-237	0.623	0.679	0.64	0.708	0.634	0.671	0.734	0.725	0.676	0.677
GDF15	0.0634684	0.709	0.031	5.6974e-06	0.668	0.694	0.702	0.711	0.68	0.712	0.733	0.776	0.727	0.683
ADGRG2	0.0514766	0.723	0.032	0.0247379	0.69	0.725	0.727	0.707	0.688	0.753	0.76	0.768	0.73	0.678
PGF	0.0407519	0.731	0.038	0.215815	0.697	0.753	0.732	0.7	0.705	0.742	0.788	0.787	0.737	0.672
CDCP1	0.0250257	0.737	0.04	0.0266757	0.708	0.744	0.734	0.715	0.704	0.751	0.789	0.809	0.746	0.673
HAVCR1	0.0248248	0.738	0.036	0.302047	0.72	0.749	0.729	0.718	0.71	0.729	0.787	0.805	0.748	0.684
EDA2R	0.0245915	0.738	0.041	0.901495	0.721	0.753	0.732	0.721	0.685	0.725	0.793	0.814	0.75	0.687
REN	0.0214075	0.742	0.036	0.110338	0.732	0.76	0.746	0.711	0.693	0.743	0.786	0.803	0.747	0.696
CXCL17	0.0206261	0.744	0.037	0.25922	0.729	0.761	0.74	0.714	0.701	0.746	0.787	0.819	0.745	0.702
NTPROBNP	0.0192691	0.744	0.029	0.143782	0.733	0.762	0.751	0.723	0.704	0.738	0.774	0.801	0.746	0.711
NPPB	0.0170864	0.744	0.029	0.855431	0.735	0.763	0.745	0.725	0.709	0.722	0.774	0.799	0.758	0.71
ACTA2	0.0149695	0.744	0.028	0.988073	0.735	0.755	0.747	0.729	0.71	0.724	0.771	0.798	0.756	0.71
LTBP2	0.0141168	0.745	0.028	0.799987	0.741	0.763	0.74	0.725	0.718	0.725	0.772	0.799	0.756	0.709
TFPI	0.0140593	0.745	0.029	0.930118	0.734	0.763	0.734	0.721	0.726	0.722	0.773	0.804	0.761	0.71
SERPIND1	0.0126327	0.747	0.028	0.17844	0.75	0.763	0.743	0.722	0.72	0.731	0.773	0.803	0.756	0.712
NTRK3	0.0122017	0.75	0.029	0.211043	0.754	0.767	0.747	0.721	0.725	0.721	0.783	0.803	0.759	0.715
CCN1	0.0110187	0.747	0.026	0.394601	0.749	0.77	0.749	0.721	0.723	0.724	0.781	0.788	0.751	0.715
CLMP	0.0108185	0.751	0.026	0.0731816	0.76	0.766	0.748	0.731	0.724	0.73	0.79	0.791	0.746	0.72
WFDC2	0.0107007	0.749	0.026	0.399718	0.748	0.775	0.746	0.727	0.723	0.732	0.793	0.782	0.749	0.718
HGF	0.0106354	0.75	0.028	0.62797	0.754	0.77	0.741	0.731	0.725	0.719	0.794	0.791	0.756	0.719
IFI30	0.00982312	0.752	0.025	0.473838	0.759	0.767	0.739	0.73	0.732	0.733	0.79	0.793	0.752	0.722
CD274	0.00936901	0.753	0.026	0.708533	0.758	0.77	0.746	0.723	0.731	0.738	0.799	0.789	0.748	0.725
OCLN	0.00923858	0.752	0.023	0.940432	0.768	0.768	0.745	0.725	0.734	0.74	0.786	0.781	0.753	0.722
NOS1	0.00833216	0.752	0.026	0.423179	0.763	0.764	0.748	0.722	0.729	0.738	0.795	0.785	0.751	0.72
NEFL	0.00827584	0.751	0.028	0.922283	0.763	0.772	0.749	0.728	0.734	0.727	0.799	0.784	0.747	0.711
DTNB	0.00814059	0.752	0.029	0.477856	0.757	0.765	0.744	0.729	0.724	0.736	0.798	0.798	0.752	0.713
LETM1	0.00804087	0.754	0.029	0.281394	0.765	0.766	0.746	0.729	0.73	0.737	0.8	0.8	0.748	0.714
GAST	0.00791027	0.754	0.03	0.350581	0.764	0.765	0.749	0.729	0.735	0.732	0.804	0.801	0.751	0.715
TNFRSF19	0.0078828	0.753	0.027	0.749809	0.761	0.762	0.75	0.73	0.735	0.735	0.805	0.79	0.746	0.719
LPA	0.00781828	0.755	0.027	0.240274	0.76	0.767	0.752	0.726	0.735	0.742	0.802	0.795	0.751	0.723

## Sheet: ST9
Supplementary Table 9: DeLong tests P-values from pairwise comparison in the MI and NSTEMI prediction model.
Incident MI
Compared groups	Clinical panel	Protein panel
Clinical panel	NA	0.00319675
Protein panel	0.00319675	NA
Incident NSTEMI
Compared groups	Clinical panel	Protein panel
Clinical panel	NA	0.00177704
Protein panel	0.00177704	NA

[truncated: 6 more sheets: ST10, ST11, ST12, ST13, ST14, ST15]
